# Supplementary material for: Photoacoustic imaging to localize indeterminate pulmonary nodules: A preclinical study
Source: PLoS One. 2020 Apr 21;15(4):e0231488. doi: 10.1371/journal.pone.0231488 (PMC7173852; doi:10.1371/journal.pone.0231488)
Supplement: S1 Data set — (ZIP) [file pone.0231488.s005.zip]

Archive with 11 entries (11 files):
- data set/Albumin Trial 1 20171026.csv
- data set/albumin.csv
- data set/concentration and PA intensity.csv
- data set/concentration.csv
- data set/ICG 2nd Measure AK 20171024.xlsx
- data set/ICG albumin.csv
- data set/ICGalbumin.csv
- data set/ICGalbumin.xlsx
- data set/mouse1_spectro 48hrs after.csv
- data set/mouse3_spectro 48hrs.csv
- data set/PA intensity and depth.csv
