# Supplementary material for: Photoacoustic imaging to localize indeterminate pulmonary nodules: A preclinical study
Source: PLoS One. 2020 Apr 21;15(4):e0231488. doi: 10.1371/journal.pone.0231488 (PMC7173852; doi:10.1371/journal.pone.0231488)
Supplement: S1 Data set — (ZIP) [file pone.0231488.s005.zip › data set/Albumin Trial 1 20171026.csv]

sample1		sample2		sample3		sample4		albumin
Wavelength (nm)	Abs	Wavelength (nm)	Abs	Wavelength (nm)	Abs	Wavelength (nm)	Abs	Wavelength (nm)	Abs
900	0.01588940807	900	0.01137634367	900	0.01443479862	900	0.01480832603	900	0.01222391892
899	0.01542680338	899	0.01981465891	899	0.01972430944	899	0.01586041041	899	0.01064245868
898	0.0178842824	898	0.01487285364	898	0.01962972619	898	0.01559364144	898	0.0134846
897	0.01530995592	897	0.0251928661	897	0.02245654911	897	0.02281742729	897	0.01925525069
896	0.0139992442	896	0.01739481464	896	0.02292094752	896	0.01676572859	896	0.007904885337
895	0.02321989089	895	0.0271548368	895	0.02704931051	895	0.0216284804	895	0.01899182424
894	0.01781304926	894	0.01772351936	894	0.01937546395	894	0.01491057221	894	0.01600641198
893	0.01450178679	893	0.01854098029	893	0.02076212503	893	0.01955379173	893	0.01949714869
892	0.01858426072	892	0.01680366509	892	0.02007649653	892	0.01786022261	892	0.01674654521
891	0.0212507844	891	0.01288655959	891	0.01875555888	891	0.0189016182	891	0.01313715428
890	0.01726975851	890	0.02628515288	890	0.0242260322	890	0.02137443423	890	0.01082044654
889	0.02348384634	889	0.01758206077	889	0.01931459457	889	0.01520965341	889	0.01603171229
888	0.01931408048	888	0.02424015664	888	0.0260459315	888	0.02193573862	888	0.01652980968
887	0.01985386573	887	0.02369464934	887	0.02170186676	887	0.02313407138	887	0.01539169531
886	0.02084324136	886	0.02215399034	886	0.02536602318	886	0.02837243117	886	0.01362513006
885	0.02138373442	885	0.01956096664	885	0.0240171589	885	0.02184015512	885	0.01703782007
884	0.02132304572	884	0.02274068817	884	0.0269506108	884	0.02570265904	884	0.01450258959
883	0.02110491134	883	0.02001222223	883	0.02764671855	883	0.01874953136	883	0.01504331082
882	0.02221768349	882	0.02647550218	882	0.02685463428	882	0.02489979938	882	0.01489286404
881	0.02044166811	881	0.02231395058	881	0.02719457448	881	0.02255172282	881	0.01431800425
880	0.0218393933	880	0.02573484741	880	0.02861523256	880	0.02580074407	880	0.01530990191
879	0.02374839783	879	0.0246397499	879	0.02580588125	879	0.02278100699	879	0.01419302914
878	0.02682888694	878	0.02464492805	878	0.02995573357	878	0.02915253676	878	0.01445074845
877	0.02322674543	877	0.02303702384	877	0.02678017877	877	0.02457633056	877	0.01364657935
876	0.02232539468	876	0.0251071211	876	0.03081101924	876	0.027175311	876	0.01588704437
875	0.02599244751	875	0.02248089388	875	0.02819682844	875	0.02316194773	875	0.01553780679
874	0.02414370887	874	0.02780885249	874	0.0315370895	874	0.02774891444	874	0.01443177555
873	0.02569856681	873	0.02496792562	873	0.02977180853	873	0.02652059868	873	0.01325814333
872	0.02579442598	872	0.02655716985	872	0.03281003982	872	0.0292026177	872	0.01325040311
871	0.02660188824	871	0.02374383248	871	0.03107896075	871	0.02786200866	871	0.01339910738
870	0.02499219216	870	0.02797684446	870	0.03321335465	870	0.03036176227	870	0.01436327305
869	0.02756812796	869	0.02625748888	869	0.03129521012	869	0.02791936696	869	0.01307734009
868	0.02867432311	868	0.02829221822	868	0.03372384235	868	0.03226144984	868	0.01321571041
867	0.02920973487	867	0.0269463975	867	0.0321729295	867	0.02976834401	867	0.01193462871
866	0.02889006771	866	0.0284401942	866	0.03486534208	866	0.03189824149	866	0.01147743873
865	0.02988277003	865	0.02943754569	865	0.03582306579	865	0.030388413	865	0.01333744172
864	0.0304472167	864	0.02741744369	864	0.03588010743	864	0.03397503123	864	0.01274637412
863	0.03270061687	863	0.02935738489	863	0.03701441363	863	0.03247387707	863	0.01185821928
862	0.03235165775	862	0.03122786246	862	0.03806656972	862	0.0352434516	862	0.01086389273
861	0.0343937166	861	0.0310251601	861	0.03741947934	861	0.03670010716	861	0.01205105055
860	0.03333226964	860	0.03127326071	860	0.03959251568	860	0.03595816344	860	0.01092640311
859	0.03532669693	859	0.03288858011	859	0.04164799303	859	0.03828078508	859	0.01205786411
858	0.03727586195	858	0.03364761546	858	0.04123278707	858	0.03838328272	858	0.01094923262
857	0.03747207671	857	0.03436034918	857	0.04312003776	857	0.04031920061	857	0.01114925649
856	0.03940415382	856	0.03530959785	856	0.0437463969	856	0.04273073003	856	0.01149506122
855	0.04084838182	855	0.03779160231	855	0.04642812163	855	0.04285856336	855	0.009182472713
854	0.04202492535	854	0.03876231611	854	0.04682344198	854	0.04442678764	854	0.01019409951
853	0.04414512962	853	0.03974235058	853	0.04810186848	853	0.04649521783	853	0.009638442658
852	0.04577171057	852	0.04091453552	852	0.05086785927	852	0.0471079424	852	0.01018336695
851	0.04718449339	851	0.0434763357	851	0.05118067935	851	0.04991605505	851	0.0101069212
850	0.04892194271	850	0.04397606477	850	0.05261630937	850	0.0504412204	850	0.008725211024
849	0.05121999979	849	0.04647504911	849	0.0536651127	849	0.0525963828	849	0.009008115157
848	0.05256526545	848	0.04849434644	848	0.05695304647	848	0.05537065864	848	0.007965309545
847	0.05481400713	847	0.04983161762	847	0.05904858187	847	0.05735334381	847	0.008676907048
846	0.05760551617	846	0.05184683949	846	0.06093270332	846	0.05920916796	846	0.007856725715
845	0.05961772427	845	0.05434680358	845	0.06319976598	845	0.06123414263	845	0.008269379847
844	0.06185126305	844	0.05676529557	844	0.0651814267	844	0.06397412717	844	0.007556921802
843	0.06390589476	843	0.05904149264	843	0.06835928559	843	0.06616846472	843	0.006904803216
842	0.06716005504	842	0.0612677671	842	0.06978505105	842	0.06921643019	842	0.007933804765
841	0.06998034567	841	0.06485613436	841	0.07318659872	841	0.07205806673	841	0.00823384244
840	0.07263170928	840	0.06721879542	840	0.07488679886	840	0.07454217225	840	0.007938708179
839	0.07532026619	839	0.07067112625	839	0.07888448983	839	0.07776497304	839	0.007507194299
838	0.078036502	838	0.07427696884	838	0.0814859122	838	0.08089908957	838	0.007606523577
837	0.08124891669	837	0.07731925696	837	0.0843783468	837	0.08527929336	837	0.006954488344
836	0.0836770162	836	0.08047117293	836	0.08777678758	836	0.08833491057	836	0.007264326327
835	0.08684725314	835	0.08381055295	835	0.09132739156	835	0.09189035743	835	0.007479435299
834	0.089798145	834	0.08787758648	834	0.09463461488	834	0.09599719197	834	0.007499187719
833	0.09335242212	833	0.09218952805	833	0.09816437215	833	0.09966347367	833	0.007107840385
832	0.0966008082	832	0.09673663974	832	0.1023281068	832	0.1037268415	832	0.007480252068
831	0.1005301625	831	0.1008737087	831	0.1057188511	831	0.1077631265	831	0.007400014438
830	0.1037174389	830	0.1053294167	830	0.1098846495	830	0.1119831875	830	0.007777156308
829	0.1073200852	829	0.1098415479	829	0.1138778329	829	0.1162687019	829	0.008200497366
828	0.1105707735	828	0.1143045127	828	0.1185091063	828	0.121177651	828	0.008280117996
827	0.1141920015	827	0.1197591797	827	0.12342529	827	0.1258929819	827	0.007912635803
826	0.1178248003	826	0.1252919585	826	0.1275059879	826	0.1308628023	826	0.008085024543
825	0.1215918437	825	0.1302163154	825	0.132401675	825	0.1358640492	825	0.008037028834
824	0.1252631545	824	0.1351806968	824	0.1373560429	824	0.1409484744	824	0.00810182374
823	0.1286079735	823	0.1406417489	823	0.142087847	823	0.1460735649	823	0.008275764994
822	0.1317802668	822	0.1466065496	822	0.1471069604	822	0.1517128646	822	0.008517879061
821	0.1358328611	821	0.1523209512	821	0.151727885	821	0.1573072076	821	0.008441910148
820	0.1386389583	820	0.1577392966	820	0.1570496261	820	0.1625017822	820	0.008255449124
819	0.1424254775	819	0.1634375155	819	0.162050575	819	0.1679288894	819	0.008573240601
818	0.1460937858	818	0.1692209244	818	0.1670951694	818	0.1730511189	818	0.008864552714
817	0.1496236324	817	0.1745150536	817	0.1720641553	817	0.1789241135	817	0.008751015179
816	0.1531475186	816	0.1807609051	816	0.1766884923	816	0.1839737594	816	0.008657523431
815	0.1563825011	815	0.1860131621	815	0.1814861894	815	0.1891631335	815	0.008875807747
814	0.1596368998	814	0.1914798766	814	0.1863336265	814	0.1940788478	814	0.008771089837
813	0.1629939228	813	0.1970359087	813	0.1908430606	813	0.1990777105	813	0.009273882024
812	0.1658547521	812	0.2021626234	812	0.1955499053	812	0.2041852176	812	0.009307970293
811	0.1691399068	811	0.2075008452	811	0.1996895671	811	0.2087528408	811	0.00915138144
810	0.1716252714	810	0.212073043	810	0.2038327157	810	0.2131875157	810	0.009226390161
809	0.1742284298	809	0.2167420238	809	0.2075663507	809	0.2175559551	809	0.00933248736
808	0.1772589684	808	0.2211689353	808	0.2114985138	808	0.2215043753	808	0.009203438647
807	0.1798721999	807	0.2250924259	807	0.2146570832	807	0.2255098075	807	0.009685344063
806	0.1817776114	806	0.2288543731	806	0.2183338255	806	0.2288888246	806	0.009789674543
805	0.1838491857	805	0.2322744131	805	0.2212907672	805	0.232216835	805	0.009485438466
804	0.185747236	804	0.2354094684	804	0.223875314	804	0.2352915257	804	0.009870777838
803	0.1878438294	803	0.2387708724	803	0.2265250981	803	0.2380251288	803	0.00976380799
802	0.1894931048	802	0.2413728535	802	0.2285602242	802	0.240188852	802	0.009921836667
801	0.1903082728	801	0.2437346727	801	0.230532825	801	0.2426024526	801	0.00983439479
800	0.1920523047	800	0.2455567718	800	0.2321252972	800	0.2442370206	800	0.009969060309
799	0.1933618486	799	0.2469710559	799	0.2336033881	799	0.245549947	799	0.009946335107
798	0.1939813346	798	0.2478782535	798	0.2342183739	798	0.2467755377	798	0.009798252955
797	0.1950303912	797	0.2489392757	797	0.2350908816	797	0.2481624931	797	0.009668351151
796	0.1953843385	796	0.2496495545	796	0.2356725633	796	0.248233512	796	0.009889685549
795	0.1959273666	795	0.2497781217	795	0.2361147851	795	0.248666048	795	0.009559075348
794	0.1961056292	794	0.2502954304	794	0.2358423769	794	0.2485352755	794	0.009733839892
793	0.1960789561	793	0.2501319945	793	0.2357839644	793	0.2483693212	793	0.01001300476
792	0.1956834942	792	0.2490154207	792	0.235003531	792	0.2479598075	792	0.01009645499
791	0.1957751065	791	0.248309806	791	0.23394683	791	0.2471098602	791	0.009563759901
790	0.1952578723	790	0.2473886162	790	0.2330696583	790	0.2462817132	790	0.009745249525
789	0.1945752203	789	0.246010378	789	0.2318831384	789	0.2446601391	789	0.009438399225
788	0.1940644085	788	0.2442394644	788	0.2306053787	788	0.2428610325	788	0.009396284819
787	0.1931340396	787	0.2421590984	787	0.2287175953	787	0.2414080501	787	0.00940866489
786	0.1922814548	786	0.2406520545	786	0.2268857658	786	0.2393268794	786	0.009526343085
785	0.191177696	785	0.2380623966	785	0.2248322666	785	0.2371923923	785	0.009772783145
784	0.1897717118	784	0.2352741659	784	0.2226627469	784	0.2349375933	784	0.009265181608
783	0.1885075271	783	0.2327423394	783	0.2204459161	783	0.2321876287	783	0.009486787021
782	0.1876386255	782	0.23014009	782	0.2181458324	782	0.2296270728	782	0.009514885955
781	0.1856325865	781	0.2270557284	781	0.2153892815	781	0.2276400328	781	0.009548623115
780	0.1841472983	780	0.2239533961	780	0.2124667913	780	0.2246216685	780	0.009203175083
779	0.1826941967	779	0.2212637961	779	0.2100124508	779	0.2211543769	779	0.009028888308
778	0.1807463467	778	0.2175389081	778	0.2073150575	778	0.2182880491	778	0.009071045555
777	0.1788668185	777	0.214361459	777	0.2040454447	777	0.21558851	777	0.009251615964
776	0.1769598573	776	0.2113728672	776	0.201152429	776	0.2121808827	776	0.008897922002
775	0.1751933694	775	0.2078483999	775	0.1982671171	775	0.2089055777	775	0.008907618932
774	0.1734080017	774	0.2045451701	774	0.1954996735	774	0.2056398541	774	0.009009462781
773	0.1714374572	773	0.2007081509	773	0.1929802448	773	0.2031204849	773	0.008969266899
772	0.1694306433	772	0.1976437569	772	0.1894833297	772	0.1993387789	772	0.008818214759
771	0.1672248095	771	0.1938858926	771	0.1865809411	771	0.1961074471	771	0.008815255947
770	0.1654057354	770	0.1908688545	770	0.1838961989	770	0.1932164282	770	0.008383952081
769	0.1636969149	769	0.1875590384	769	0.1810086668	769	0.190037623	769	0.00871052593
768	0.1618499756	768	0.1846232265	768	0.1781572253	768	0.1870550066	768	0.008509061299
767	0.1599877924	767	0.1814915091	767	0.1755098999	767	0.1842832714	767	0.008433279581
766	0.1576837301	766	0.1779944599	766	0.1731374264	766	0.1808853447	766	0.008403824642
765	0.1557995081	765	0.1750885546	765	0.1703766584	765	0.1783889979	765	0.008585200645
764	0.1539985687	764	0.172361359	764	0.1685489714	764	0.1758404374	764	0.008652770892
763	0.1525095254	763	0.1695230454	763	0.1662456542	763	0.174035579	763	0.008436736651
762	0.1509722322	762	0.1670647115	762	0.1638652533	762	0.1710602343	762	0.008438082412
761	0.1491117775	761	0.1642508954	761	0.161797002	761	0.1681322008	761	0.008441065438
760	0.1481216401	760	0.1619629115	760	0.1593695581	760	0.1659505963	760	0.00826059375
759	0.1467773169	759	0.1598832309	759	0.1576332301	759	0.164020732	759	0.008337191306
758	0.1452865452	758	0.1579045206	758	0.1556911767	758	0.1621277183	758	0.008316872641
757	0.1440781504	757	0.1561510265	757	0.1541327685	757	0.1605116278	757	0.008044227958
756	0.1423881948	756	0.153671205	756	0.1529639661	756	0.1583689153	756	0.008157712407
755	0.1412168145	755	0.1518331021	755	0.1515944302	755	0.1571545601	755	0.008021919988
754	0.1405604184	754	0.150568679	754	0.1503103375	754	0.1558144838	754	0.008019072004
753	0.1394717544	753	0.1489193588	753	0.1494701505	753	0.1546239257	753	0.007903330028
752	0.1386158019	752	0.1475959867	752	0.1477754414	752	0.1531012654	752	0.008018965833
751	0.1381660998	751	0.1464185566	751	0.1469216496	751	0.1519961059	751	0.007881846279
750	0.1375284344	750	0.1456225067	750	0.1458376199	750	0.1511806846	750	0.007838196121
749	0.1371427625	749	0.1448149234	749	0.1454051584	749	0.1499860138	749	0.007622039877
748	0.1367053986	748	0.1440470666	748	0.1446784735	748	0.1493132859	748	0.007636002731
747	0.1361797303	747	0.1429013163	747	0.144064948	747	0.148652494	747	0.007786591072
746	0.1357711107	746	0.1423083991	746	0.1440903395	746	0.1483045518	746	0.007812656462
745	0.1356644332	745	0.1419960856	745	0.1437034458	745	0.1482832879	745	0.007754255552
744	0.1354333758	744	0.1414347589	744	0.1435448676	744	0.1478467435	744	0.007927292958
743	0.1352379471	743	0.141137585	743	0.1431555599	743	0.1475750506	743	0.00786089059
742	0.135717541	742	0.1410535127	742	0.1424405426	742	0.1468355805	742	0.007877022028
741	0.135452643	741	0.1407831609	741	0.142414242	741	0.1464837193	741	0.007689275779
740	0.1356707215	740	0.1405855715	740	0.1423764378	740	0.1465444416	740	0.007546912413
739	0.1357070953	739	0.1403029263	739	0.1421378255	739	0.1463627517	739	0.00742297573
738	0.1355154067	738	0.1401183903	738	0.1420431882	738	0.1460991055	738	0.007344065234
737	0.1355382949	737	0.1396607012	737	0.1421950758	737	0.1460141391	737	0.007373289671
736	0.1354023218	736	0.1396506578	736	0.1421319097	736	0.1462623179	736	0.007201551925
735	0.1353253275	735	0.1392873526	735	0.1417943835	735	0.1458299756	735	0.00716662826
734	0.1354346722	734	0.1390283257	734	0.1417802125	734	0.145776853	734	0.006883237511
733	0.1353885084	733	0.1386903971	733	0.1414912045	733	0.1454452127	733	0.006682171486
732	0.1351286471	732	0.1384171695	732	0.1410281211	732	0.1448325217	732	0.006798192859
731	0.1352307796	731	0.1380344629	731	0.140584141	731	0.1442235708	731	0.006439738441
730	0.1353435665	730	0.1379391849	730	0.1400861144	730	0.1438058019	730	0.006194788497
729	0.1351509094	729	0.1374260932	729	0.1395037323	729	0.1436092407	729	0.00604401622
728	0.1348579973	728	0.1368654221	728	0.1393079311	728	0.1430304796	728	0.005794698372
727	0.1344394088	727	0.1362199038	727	0.138571918	727	0.1423286945	727	0.005309410393
726	0.1340113133	726	0.1355960816	726	0.137851283	726	0.1416957676	726	0.005214613397
725	0.1336449981	725	0.1347774714	725	0.1371943355	725	0.1407242417	725	0.004821366165
724	0.1330272704	724	0.1337495297	724	0.1364347488	724	0.1399717182	724	0.004533511121
723	0.1324492544	723	0.1328279078	723	0.1357208639	723	0.139036566	723	0.004310313147
722	0.1319667399	722	0.1319370866	722	0.1348512173	722	0.1379386485	722	0.00419056369
721	0.1309116185	721	0.1304726154	721	0.1338202655	721	0.136947915	721	0.003691921476
720	0.1299936771	720	0.1294053793	720	0.132704407	720	0.1361013949	720	0.003358507063
719	0.1293790638	719	0.1281388849	719	0.1318373531	719	0.135062933	719	0.003140657442
718	0.1299090832	718	0.1283200383	718	0.1319817454	718	0.1352471709	718	0.004507380538
717	0.1279319823	717	0.1262831986	717	0.1299714446	717	0.1328732818	717	0.00315275602
716	0.1271567494	716	0.12495327	716	0.1290042698	716	0.1318745911	716	0.003102617571
715	0.1262578517	715	0.1234522909	715	0.127646029	715	0.1305049062	715	0.003094352782
714	0.125106439	714	0.1222045198	714	0.1262886226	714	0.1292245835	714	0.00286358106
713	0.124079451	713	0.1206607372	713	0.125169009	713	0.127772361	713	0.002745557809
712	0.1229812056	712	0.1193087772	712	0.1238479614	712	0.126415059	712	0.002682755468
711	0.1217842624	711	0.1176576465	711	0.1224400029	711	0.125094533	711	0.002359145787
710	0.1207267717	710	0.1162584871	710	0.1210698783	710	0.1235599294	710	0.002678275574
709	0.1195445061	709	0.1145631149	709	0.1199404821	709	0.1220164374	709	0.002588816453
708	0.1181193143	708	0.112987645	708	0.1185554266	708	0.1203632653	708	0.002642489737
707	0.1166885942	707	0.111149095	707	0.1169855595	707	0.1189608872	707	0.002510440769
706	0.1153669581	706	0.1098279804	706	0.1152688563	706	0.1174427196	706	0.002514997264
705	0.1140152663	705	0.1081250012	705	0.1138254479	705	0.1157606319	705	0.002494611312
704	0.112443082	704	0.1064578518	704	0.1124051884	704	0.11420995	704	0.002480474534
703	0.1108756736	703	0.1048371419	703	0.1108988002	703	0.1124111637	703	0.002585613402
702	0.1095020249	702	0.1028831825	702	0.1093817949	702	0.1107752398	702	0.002426352585
701	0.1081459224	701	0.101372458	701	0.1076201275	701	0.1089644432	701	0.002530853497
700	0.1064751819	700	0.09942387044	700	0.1063360423	700	0.107486397	700	0.002564338734
699	0.1049863771	699	0.097831361	699	0.1046374217	699	0.105823867	699	0.00269593508
698	0.1032511219	698	0.09612514079	698	0.1033664793	698	0.1040728986	698	0.002437546151
697	0.1020413861	697	0.09458443522	697	0.1016544551	697	0.1023920029	697	0.002476803726
696	0.1003281102	696	0.09304789454	696	0.0999192968	696	0.100736782	696	0.002448817948
695	0.09861379117	695	0.09127299488	695	0.09854990244	695	0.09891938418	695	0.002462563338
694	0.09702586383	694	0.08958883584	694	0.09693747759	694	0.09751357138	694	0.002203480341
693	0.09538219124	693	0.08819645643	693	0.0953553617	693	0.09588619322	693	0.002274826635
692	0.09366296977	692	0.0866202116	692	0.09397901595	692	0.09437470883	692	0.002384444699
691	0.09254297614	691	0.08521871269	691	0.09241905063	691	0.09265715629	691	0.002326509217
690	0.09119915962	690	0.08378810436	690	0.09148769081	690	0.0914061442	690	0.002369686728
689	0.08971249312	689	0.08216406405	689	0.08998895437	689	0.09013148397	689	0.002309150761
688	0.08817092329	688	0.08079160005	688	0.08851508051	688	0.08833138645	688	0.002312507946
687	0.08670057356	687	0.07935260236	687	0.08704407513	687	0.087012887	687	0.0023203413
686	0.08534567058	686	0.07803780586	686	0.08578424901	686	0.08562649041	686	0.00241083838
685	0.08380775899	685	0.0767165646	685	0.08451096714	685	0.08428712189	685	0.002359510167
684	0.08247660846	684	0.07551516593	684	0.08321688324	684	0.08283121884	684	0.002426716965
683	0.08104746789	683	0.07407286018	683	0.08204128593	683	0.08135027438	683	0.00209861598
682	0.07980719209	682	0.0729367584	682	0.08062195778	682	0.08020830154	682	0.002185580553
681	0.07844220847	681	0.07174505293	681	0.07941050082	681	0.07876648009	681	0.002052266151
680	0.07727830857	680	0.07051108778	680	0.07840834558	680	0.07757332921	680	0.002192813205
679	0.07569558173	679	0.06927517802	679	0.07663608342	679	0.07591738552	679	0.002149679232
678	0.07460428774	678	0.06821123511	678	0.0757990703	678	0.07503452152	678	0.002074712189
677	0.0735688135	677	0.06726738811	677	0.07455677539	677	0.07399722189	677	0.002074374119
676	0.07199627906	676	0.06614902616	676	0.07335197926	676	0.07277496159	676	0.001982542686
675	0.07091715932	675	0.06497643143	675	0.07228382677	675	0.07149787247	675	0.002029197058
674	0.06976122409	674	0.06400625408	674	0.0713038519	674	0.07042805851	674	0.001931655104
673	0.0686326623	673	0.06295213848	673	0.07027285546	673	0.06934364885	673	0.001957787201
672	0.06746134162	672	0.06210814789	672	0.06926947087	672	0.06831686944	672	0.001801771694
671	0.06650485098	671	0.06132842973	671	0.06827266514	671	0.06760334969	671	0.002168930368
670	0.06585626304	670	0.06048699468	670	0.06759364158	670	0.06656519324	670	0.002227859572
669	0.06480624527	669	0.05975395814	669	0.06675173342	669	0.06578752398	669	0.002525906544
668	0.06302988529	668	0.0582861118	668	0.06517144293	668	0.06424169987	668	0.001717118896
667	0.06176041439	667	0.05699826404	667	0.06387039274	667	0.06304688752	667	0.00147424615
666	0.06053270027	666	0.05614908412	666	0.06281956285	666	0.06180690974	666	0.00150351983
665	0.05935773626	665	0.05504610762	665	0.06168662012	665	0.06071068347	665	0.001306642313
664	0.05809106305	664	0.05388162658	664	0.06060736626	664	0.05948610976	664	0.001191169955
663	0.05694746971	663	0.0528899245	663	0.05929503217	663	0.05846714601	663	0.0007954012835
662	0.05574374273	662	0.05186084285	662	0.05823418871	662	0.05721691623	662	0.0006889057695
661	0.05463739485	661	0.05082668364	661	0.05708212778	661	0.05618676171	661	0.0004534740874
660	0.05335260928	660	0.04979059473	660	0.05592734739	660	0.0549928695	660	0.0003361817217
659	0.05220794678	659	0.04883057252	659	0.05472805351	659	0.05383946002	659	0.0001295268157
658	0.05098160729	658	0.0476883091	658	0.05363931134	658	0.0527234748	658	-7.092176384E-5
657	0.04967565089	657	0.0466668196	657	0.05252787098	657	0.05144156143	657	-0.0002939133556
656	0.04863419756	656	0.04567729309	656	0.05136090517	656	0.0503718853	656	-0.0004840565962
655	0.04739153385	655	0.04436210543	655	0.05018538609	655	0.04925792292	655	-0.0006706016138
654	0.04627100751	654	0.04360072687	654	0.04908781126	654	0.0480617322	654	-0.001051301719
653	0.04509647563	653	0.04245233536	653	0.04789087549	653	0.046974089	653	-0.001204923727
652	0.04396114126	652	0.04125109315	652	0.04665272683	652	0.04587964341	652	-0.001420522458
651	0.04274921119	651	0.04022510722	651	0.04543499649	651	0.04462743923	651	-0.001846346888
650	0.0416672267	650	0.03924069554	650	0.04430866614	650	0.04337145761	650	-0.002093109302
649	0.04052591696	649	0.03819637746	649	0.04331608117	649	0.04228013381	649	-0.00232325308
648	0.03943762928	648	0.03709992021	648	0.04205104709	648	0.04114441574	648	-0.002609372139
647	0.03824070096	647	0.03596375883	647	0.0410092026	647	0.04000868276	647	-0.002817433793
646	0.03712363169	646	0.03517279401	646	0.0398626402	646	0.03902900591	646	-0.002903582528
645	0.03613144904	645	0.03415936977	645	0.03879627958	645	0.03789844364	645	-0.003254892072
644	0.03515710309	644	0.03322318941	644	0.03770579025	644	0.03682849184	644	-0.003428950906
643	0.0341171138	643	0.03222846612	643	0.0366941914	643	0.0358873345	643	-0.003752685152
642	0.03330521286	642	0.03137080371	642	0.03582626954	642	0.0347837545	642	-0.003833927447
641	0.0322284922	641	0.03033602796	641	0.03465726227	641	0.03379267082	641	-0.004001855385
640	0.03124530241	640	0.02954288013	640	0.03363309801	640	0.0328087844	640	-0.0041997144
639	0.03036442585	639	0.02873936668	639	0.03275267407	639	0.032014817	639	-0.00445503369
638	0.02963812277	638	0.02785027772	638	0.03190802038	638	0.03115846589	638	-0.004318806808
637	0.02876649983	637	0.02712444402	637	0.03100250103	637	0.03016215377	637	-0.004573389888
636	0.02799926326	636	0.02646829374	636	0.0302684959	636	0.02943629958	636	-0.004621747881
635	0.02714378759	635	0.02568922937	635	0.0294588767	635	0.02858421206	635	-0.004790856503
634	0.02635523118	634	0.02502216212	634	0.02868643589	634	0.02787266299	634	-0.004805295728
633	0.02575358003	633	0.02429033071	633	0.02784658037	633	0.02704167925	633	-0.004879532848
632	0.02510487288	632	0.0236422997	632	0.02723175287	632	0.02640180103	632	-0.004853167105
631	0.02447654866	631	0.02303421125	631	0.02666530199	631	0.02571542934	631	-0.004772422835
630	0.02370733395	630	0.02246647142	630	0.02598183975	630	0.02506082878	630	-0.005026842467
629	0.02310810797	629	0.02177896537	629	0.02534909174	629	0.02445808984	629	-0.005052941851
628	0.02243035287	628	0.02136475407	628	0.02453748882	628	0.02374730445	628	-0.004884549417
627	0.02185896412	627	0.02070741355	627	0.02404632419	627	0.02315261029	627	-0.004912755918
626	0.02128095925	626	0.02024372108	626	0.02347668633	626	0.02258362621	626	-0.00505243009
625	0.02076804452	625	0.019815851	625	0.02287464216	625	0.0221453011	625	-0.004915724974
624	0.02024315111	624	0.01933199726	624	0.02232269756	624	0.02157442272	624	-0.004989891779
623	0.01965380274	623	0.01882586628	623	0.02181165479	623	0.02099299245	623	-0.004991427064
622	0.01916339248	622	0.018369928	622	0.02144171298	622	0.02058764547	622	-0.004914700985
621	0.01862227544	621	0.01797624677	621	0.02088302933	621	0.02006755024	621	-0.0049616904
620	0.01808498986	620	0.01754459366	620	0.02044739388	620	0.01961474866	620	-0.005003249738
619	0.01752497256	619	0.01692584157	619	0.01993478462	619	0.01893730834	619	-0.004969470203
618	0.01715311408	618	0.01658708975	618	0.01945724152	618	0.01859725639	618	-0.005064762663
617	0.01658980548	617	0.01616836712	617	0.0188841261	617	0.01804483496	617	-0.00510636298
616	0.01607869193	616	0.01553735137	616	0.01848403551	616	0.01768830419	616	-0.00508543523
615	0.01563875005	615	0.01525718719	615	0.01795096695	615	0.01720223576	615	-0.005223672371
614	0.01510519255	614	0.01478245389	614	0.01752796397	614	0.01671781205	614	-0.005196714308
613	0.014760199	613	0.01434946712	613	0.01703170873	613	0.01626733318	613	-0.005156299099
612	0.01420017052	612	0.013999057	612	0.0166453179	612	0.0159257371	612	-0.005403642543
611	0.01376952697	611	0.0136992326	611	0.01625693217	611	0.01550303865	611	-0.005537382793
610	0.01336974185	610	0.01326358691	610	0.01589203812	610	0.01504628547	610	-0.005445210729
609	0.01296504308	609	0.0130676562	609	0.01555462927	609	0.01469483133	609	-0.005586297717
608	0.01254918426	608	0.01272496954	608	0.01522276271	608	0.01460535266	608	-0.005643537734
607	0.01239389926	607	0.01253082603	607	0.01495523378	607	0.01410325244	607	-0.005509165581
606	0.01205741148	606	0.0122986082	606	0.01461860444	606	0.01391210034	606	-0.005695251282
605	0.0117927026	605	0.0121326847	605	0.01452274434	605	0.01369447727	605	-0.00554867927
604	0.01156941243	604	0.01195724588	604	0.01429202687	604	0.0134127764	604	-0.005451652687
603	0.01144315302	603	0.01178131904	603	0.01409359928	603	0.01339622401	603	-0.005498583894
602	0.01129004266	602	0.01163931005	602	0.01403140649	602	0.0132706603	602	-0.005330927204
601	0.0110819079	601	0.01154386532	601	0.01387887821	601	0.01308699697	601	-0.005252573173
600	0.01094737463	600	0.01146507915	600	0.01373099815	600	0.01282195374	600	-0.005049052648
sample1
sample1
Collection Time: 10/26/2017 1:10:41 PM
Operator Name :
Scan Software Version: 4.20(468)
Parameter List :
Instrument Cary 300
Instrument Version 12.00
Start (nm) 900.00
Stop (nm) 600.00
X Mode Nanometers
Y Mode Abs
UV-Vis Scan Rate (nm/min) 600.000
UV-Vis Data Interval (nm) 1.000
UV-Vis Ave. Time (sec) 0.100
UV-Vis SBW (nm) 2.0
Beam Mode Double
Signal-to-noise Mode Off
UV Source On
Vis Source On
Source Changeover (nm) 350.00
Baseline Correction Off
Cycle Mode Off
Comments
Method Log :
Method Name :
Date/Time stamp: 10/26/2017 1:09:20 PM
Method Modifications:
X Start nm Changed: 10/26/2017 1:09:58 PM	Old: 800.00	New: 900.00
X Stop nm Changed: 10/26/2017 1:09:58 PM	Old: 200.00	New: 600.00
End Method Modifications
<SBW (nm)>	2.00
<Energy>	131.00
<Current Wavelength>	600.00
sample2
sample2
Collection Time: 10/26/2017 1:20:28 PM
Operator Name :
Scan Software Version: 4.20(468)
Parameter List :
Instrument Cary 300
Instrument Version 12.00
Start (nm) 900.00
Stop (nm) 600.00
X Mode Nanometers
Y Mode Abs
UV-Vis Scan Rate (nm/min) 600.000
UV-Vis Data Interval (nm) 1.000
UV-Vis Ave. Time (sec) 0.100
UV-Vis SBW (nm) 2.0
Beam Mode Double
Signal-to-noise Mode Off
UV Source On
Vis Source On
Source Changeover (nm) 350.00
Baseline Correction Off
Cycle Mode Off
Comments
Method Log :
Method Name :
Date/Time stamp: 10/26/2017 1:09:20 PM
Method Modifications:
X Start nm Changed: 10/26/2017 1:09:58 PM	Old: 800.00	New: 900.00
X Stop nm Changed: 10/26/2017 1:09:58 PM	Old: 200.00	New: 600.00
End Method Modifications
<SBW (nm)>	2.00
<Energy>	131.00
<Current Wavelength>	600.00
sample3
sample3
Collection Time: 10/26/2017 1:28:26 PM
Operator Name :
Scan Software Version: 4.20(468)
Parameter List :
Instrument Cary 300
Instrument Version 12.00
Start (nm) 900.00
Stop (nm) 600.00
X Mode Nanometers
Y Mode Abs
UV-Vis Scan Rate (nm/min) 600.000
UV-Vis Data Interval (nm) 1.000
UV-Vis Ave. Time (sec) 0.100
UV-Vis SBW (nm) 2.0
Beam Mode Double
Signal-to-noise Mode Off
UV Source On
Vis Source On
Source Changeover (nm) 350.00
Baseline Correction Off
Cycle Mode Off
Comments
Method Log :
Method Name :
Date/Time stamp: 10/26/2017 1:09:20 PM
Method Modifications:
X Start nm Changed: 10/26/2017 1:09:58 PM	Old: 800.00	New: 900.00
X Stop nm Changed: 10/26/2017 1:09:58 PM	Old: 200.00	New: 600.00
End Method Modifications
<SBW (nm)>	2.00
<Energy>	131.00
<Current Wavelength>	603.00
sample4
sample4
Collection Time: 10/26/2017 1:38:23 PM
Operator Name :
Scan Software Version: 4.20(468)
Parameter List :
Instrument Cary 300
Instrument Version 12.00
Start (nm) 900.00
Stop (nm) 600.00
X Mode Nanometers
Y Mode Abs
UV-Vis Scan Rate (nm/min) 600.000
UV-Vis Data Interval (nm) 1.000
UV-Vis Ave. Time (sec) 0.100
UV-Vis SBW (nm) 2.0
Beam Mode Double
Signal-to-noise Mode Off
UV Source On
Vis Source On
Source Changeover (nm) 350.00
Baseline Correction Off
Cycle Mode Off
Comments
Method Log :
Method Name :
Date/Time stamp: 10/26/2017 1:09:20 PM
Method Modifications:
X Start nm Changed: 10/26/2017 1:09:58 PM	Old: 800.00	New: 900.00
X Stop nm Changed: 10/26/2017 1:09:58 PM	Old: 200.00	New: 600.00
End Method Modifications
<SBW (nm)>	2.00
<Energy>	131.00
<Current Wavelength>	600.00
albumin
albumin
Collection Time: 10/26/2017 1:53:54 PM
Operator Name :
Scan Software Version: 4.20(468)
Parameter List :
Instrument Cary 300
Instrument Version 12.00
Start (nm) 900.00
Stop (nm) 600.00
X Mode Nanometers
Y Mode Abs
UV-Vis Scan Rate (nm/min) 600.000
UV-Vis Data Interval (nm) 1.000
UV-Vis Ave. Time (sec) 0.100
UV-Vis SBW (nm) 2.0
Beam Mode Double
Signal-to-noise Mode Off
UV Source On
Vis Source On
Source Changeover (nm) 350.00
Baseline Correction Off
Cycle Mode Off
Comments
Method Log :
Method Name :
Date/Time stamp: 10/26/2017 1:09:20 PM
Method Modifications:
X Start nm Changed: 10/26/2017 1:09:58 PM	Old: 800.00	New: 900.00
X Stop nm Changed: 10/26/2017 1:09:58 PM	Old: 200.00	New: 600.00
End Method Modifications
<SBW (nm)>	2.00
<Energy>	131.00
<Current Wavelength>	600.00
