# Supplementary material for: Photoacoustic imaging to localize indeterminate pulmonary nodules: A preclinical study
Source: PLoS One. 2020 Apr 21;15(4):e0231488. doi: 10.1371/journal.pone.0231488 (PMC7173852; doi:10.1371/journal.pone.0231488)
Supplement: S1 Data set — (ZIP) [file pone.0231488.s005.zip › data set/albumin.csv]

sample1		sample2		sample3		sample4		albumin
Wavelength (nm)	Abs	Wavelength (nm)	Abs	Wavelength (nm)	Abs	Wavelength (nm)	Abs	Wavelength (nm)	Abs
900	0.015889408	900	0.011376344	900	0.014434799	900	0.014808326	900	0.012223919
899	0.015426803	899	0.019814659	899	0.019724309	899	0.01586041	899	0.010642459
898	0.017884282	898	0.014872854	898	0.019629726	898	0.015593641	898	0.0134846
897	0.015309956	897	0.025192866	897	0.022456549	897	0.022817427	897	0.019255251
896	0.013999244	896	0.017394815	896	0.022920948	896	0.016765729	896	0.007904885
895	0.023219891	895	0.027154837	895	0.027049311	895	0.02162848	895	0.018991824
894	0.017813049	894	0.017723519	894	0.019375464	894	0.014910572	894	0.016006412
893	0.014501787	893	0.01854098	893	0.020762125	893	0.019553792	893	0.019497149
892	0.018584261	892	0.016803665	892	0.020076497	892	0.017860223	892	0.016746545
891	0.021250784	891	0.01288656	891	0.018755559	891	0.018901618	891	0.013137154
890	0.017269759	890	0.026285153	890	0.024226032	890	0.021374434	890	0.010820447
889	0.023483846	889	0.017582061	889	0.019314595	889	0.015209653	889	0.016031712
888	0.01931408	888	0.024240157	888	0.026045932	888	0.021935739	888	0.01652981
887	0.019853866	887	0.023694649	887	0.021701867	887	0.023134071	887	0.015391695
886	0.020843241	886	0.02215399	886	0.025366023	886	0.028372431	886	0.01362513
885	0.021383734	885	0.019560967	885	0.024017159	885	0.021840155	885	0.01703782
884	0.021323046	884	0.022740688	884	0.026950611	884	0.025702659	884	0.01450259
883	0.021104911	883	0.020012222	883	0.027646719	883	0.018749531	883	0.015043311
882	0.022217683	882	0.026475502	882	0.026854634	882	0.024899799	882	0.014892864
881	0.020441668	881	0.022313951	881	0.027194574	881	0.022551723	881	0.014318004
880	0.021839393	880	0.025734847	880	0.028615233	880	0.025800744	880	0.015309902
879	0.023748398	879	0.02463975	879	0.025805881	879	0.022781007	879	0.014193029
878	0.026828887	878	0.024644928	878	0.029955734	878	0.029152537	878	0.014450748
877	0.023226745	877	0.023037024	877	0.026780179	877	0.024576331	877	0.013646579
876	0.022325395	876	0.025107121	876	0.030811019	876	0.027175311	876	0.015887044
875	0.025992448	875	0.022480894	875	0.028196828	875	0.023161948	875	0.015537807
874	0.024143709	874	0.027808852	874	0.03153709	874	0.027748914	874	0.014431776
873	0.025698567	873	0.024967926	873	0.029771809	873	0.026520599	873	0.013258143
872	0.025794426	872	0.02655717	872	0.03281004	872	0.029202618	872	0.013250403
871	0.026601888	871	0.023743832	871	0.031078961	871	0.027862009	871	0.013399107
870	0.024992192	870	0.027976844	870	0.033213355	870	0.030361762	870	0.014363273
869	0.027568128	869	0.026257489	869	0.03129521	869	0.027919367	869	0.01307734
868	0.028674323	868	0.028292218	868	0.033723842	868	0.03226145	868	0.01321571
867	0.029209735	867	0.026946398	867	0.03217293	867	0.029768344	867	0.011934629
866	0.028890068	866	0.028440194	866	0.034865342	866	0.031898241	866	0.011477439
865	0.02988277	865	0.029437546	865	0.035823066	865	0.030388413	865	0.013337442
864	0.030447217	864	0.027417444	864	0.035880107	864	0.033975031	864	0.012746374
863	0.032700617	863	0.029357385	863	0.037014414	863	0.032473877	863	0.011858219
862	0.032351658	862	0.031227862	862	0.03806657	862	0.035243452	862	0.010863893
861	0.034393717	861	0.03102516	861	0.037419479	861	0.036700107	861	0.012051051
860	0.03333227	860	0.031273261	860	0.039592516	860	0.035958163	860	0.010926403
859	0.035326697	859	0.03288858	859	0.041647993	859	0.038280785	859	0.012057864
858	0.037275862	858	0.033647615	858	0.041232787	858	0.038383283	858	0.010949233
857	0.037472077	857	0.034360349	857	0.043120038	857	0.040319201	857	0.011149256
856	0.039404154	856	0.035309598	856	0.043746397	856	0.04273073	856	0.011495061
855	0.040848382	855	0.037791602	855	0.046428122	855	0.042858563	855	0.009182473
854	0.042024925	854	0.038762316	854	0.046823442	854	0.044426788	854	0.0101941
853	0.04414513	853	0.039742351	853	0.048101868	853	0.046495218	853	0.009638443
852	0.045771711	852	0.040914536	852	0.050867859	852	0.047107942	852	0.010183367
851	0.047184493	851	0.043476336	851	0.051180679	851	0.049916055	851	0.010106921
850	0.048921943	850	0.043976065	850	0.052616309	850	0.05044122	850	0.008725211
849	0.05122	849	0.046475049	849	0.053665113	849	0.052596383	849	0.009008115
848	0.052565265	848	0.048494346	848	0.056953046	848	0.055370659	848	0.00796531
847	0.054814007	847	0.049831618	847	0.059048582	847	0.057353344	847	0.008676907
846	0.057605516	846	0.051846839	846	0.060932703	846	0.059209168	846	0.007856726
845	0.059617724	845	0.054346804	845	0.063199766	845	0.061234143	845	0.00826938
844	0.061851263	844	0.056765296	844	0.065181427	844	0.063974127	844	0.007556922
843	0.063905895	843	0.059041493	843	0.068359286	843	0.066168465	843	0.006904803
842	0.067160055	842	0.061267767	842	0.069785051	842	0.06921643	842	0.007933805
841	0.069980346	841	0.064856134	841	0.073186599	841	0.072058067	841	0.008233842
840	0.072631709	840	0.067218795	840	0.074886799	840	0.074542172	840	0.007938708
839	0.075320266	839	0.070671126	839	0.07888449	839	0.077764973	839	0.007507194
838	0.078036502	838	0.074276969	838	0.081485912	838	0.08089909	838	0.007606524
837	0.081248917	837	0.077319257	837	0.084378347	837	0.085279293	837	0.006954488
836	0.083677016	836	0.080471173	836	0.087776788	836	0.088334911	836	0.007264326
835	0.086847253	835	0.083810553	835	0.091327392	835	0.091890357	835	0.007479435
834	0.089798145	834	0.087877586	834	0.094634615	834	0.095997192	834	0.007499188
833	0.093352422	833	0.092189528	833	0.098164372	833	0.099663474	833	0.00710784
832	0.096600808	832	0.09673664	832	0.102328107	832	0.103726842	832	0.007480252
831	0.100530163	831	0.100873709	831	0.105718851	831	0.107763127	831	0.007400014
830	0.103717439	830	0.105329417	830	0.10988465	830	0.111983188	830	0.007777156
829	0.107320085	829	0.109841548	829	0.113877833	829	0.116268702	829	0.008200497
828	0.110570774	828	0.114304513	828	0.118509106	828	0.121177651	828	0.008280118
827	0.114192002	827	0.11975918	827	0.12342529	827	0.125892982	827	0.007912636
826	0.1178248	826	0.125291959	826	0.127505988	826	0.130862802	826	0.008085025
825	0.121591844	825	0.130216315	825	0.132401675	825	0.135864049	825	0.008037029
824	0.125263155	824	0.135180697	824	0.137356043	824	0.140948474	824	0.008101824
823	0.128607974	823	0.140641749	823	0.142087847	823	0.146073565	823	0.008275765
822	0.131780267	822	0.14660655	822	0.14710696	822	0.151712865	822	0.008517879
821	0.135832861	821	0.152320951	821	0.151727885	821	0.157307208	821	0.00844191
820	0.138638958	820	0.157739297	820	0.157049626	820	0.162501782	820	0.008255449
819	0.142425478	819	0.163437516	819	0.162050575	819	0.167928889	819	0.008573241
818	0.146093786	818	0.169220924	818	0.167095169	818	0.173051119	818	0.008864553
817	0.149623632	817	0.174515054	817	0.172064155	817	0.178924114	817	0.008751015
816	0.153147519	816	0.180760905	816	0.176688492	816	0.183973759	816	0.008657523
815	0.156382501	815	0.186013162	815	0.181486189	815	0.189163134	815	0.008875808
814	0.1596369	814	0.191479877	814	0.186333627	814	0.194078848	814	0.00877109
813	0.162993923	813	0.197035909	813	0.190843061	813	0.199077711	813	0.009273882
812	0.165854752	812	0.202162623	812	0.195549905	812	0.204185218	812	0.00930797
811	0.169139907	811	0.207500845	811	0.199689567	811	0.208752841	811	0.009151381
810	0.171625271	810	0.212073043	810	0.203832716	810	0.213187516	810	0.00922639
809	0.17422843	809	0.216742024	809	0.207566351	809	0.217555955	809	0.009332487
808	0.177258968	808	0.221168935	808	0.211498514	808	0.221504375	808	0.009203439
807	0.1798722	807	0.225092426	807	0.214657083	807	0.225509808	807	0.009685344
806	0.181777611	806	0.228854373	806	0.218333826	806	0.228888825	806	0.009789675
805	0.183849186	805	0.232274413	805	0.221290767	805	0.232216835	805	0.009485438
804	0.185747236	804	0.235409468	804	0.223875314	804	0.235291526	804	0.009870778
803	0.187843829	803	0.238770872	803	0.226525098	803	0.238025129	803	0.009763808
802	0.189493105	802	0.241372854	802	0.228560224	802	0.240188852	802	0.009921837
801	0.190308273	801	0.243734673	801	0.230532825	801	0.242602453	801	0.009834395
800	0.192052305	800	0.245556772	800	0.232125297	800	0.244237021	800	0.00996906
799	0.193361849	799	0.246971056	799	0.233603388	799	0.245549947	799	0.009946335
798	0.193981335	798	0.247878254	798	0.234218374	798	0.246775538	798	0.009798253
797	0.195030391	797	0.248939276	797	0.235090882	797	0.248162493	797	0.009668351
796	0.195384339	796	0.249649555	796	0.235672563	796	0.248233512	796	0.009889686
795	0.195927367	795	0.249778122	795	0.236114785	795	0.248666048	795	0.009559075
794	0.196105629	794	0.25029543	794	0.235842377	794	0.248535276	794	0.00973384
793	0.196078956	793	0.250131995	793	0.235783964	793	0.248369321	793	0.010013005
792	0.195683494	792	0.249015421	792	0.235003531	792	0.247959808	792	0.010096455
791	0.195775107	791	0.248309806	791	0.23394683	791	0.24710986	791	0.00956376
790	0.195257872	790	0.247388616	790	0.233069658	790	0.246281713	790	0.00974525
789	0.19457522	789	0.246010378	789	0.231883138	789	0.244660139	789	0.009438399
788	0.194064409	788	0.244239464	788	0.230605379	788	0.242861033	788	0.009396285
787	0.19313404	787	0.242159098	787	0.228717595	787	0.24140805	787	0.009408665
786	0.192281455	786	0.240652055	786	0.226885766	786	0.239326879	786	0.009526343
785	0.191177696	785	0.238062397	785	0.224832267	785	0.237192392	785	0.009772783
784	0.189771712	784	0.235274166	784	0.222662747	784	0.234937593	784	0.009265182
783	0.188507527	783	0.232742339	783	0.220445916	783	0.232187629	783	0.009486787
782	0.187638626	782	0.23014009	782	0.218145832	782	0.229627073	782	0.009514886
781	0.185632587	781	0.227055728	781	0.215389282	781	0.227640033	781	0.009548623
780	0.184147298	780	0.223953396	780	0.212466791	780	0.224621669	780	0.009203175
779	0.182694197	779	0.221263796	779	0.210012451	779	0.221154377	779	0.009028888
778	0.180746347	778	0.217538908	778	0.207315058	778	0.218288049	778	0.009071046
777	0.178866819	777	0.214361459	777	0.204045445	777	0.21558851	777	0.009251616
776	0.176959857	776	0.211372867	776	0.201152429	776	0.212180883	776	0.008897922
775	0.175193369	775	0.2078484	775	0.198267117	775	0.208905578	775	0.008907619
774	0.173408002	774	0.20454517	774	0.195499674	774	0.205639854	774	0.009009463
773	0.171437457	773	0.200708151	773	0.192980245	773	0.203120485	773	0.008969267
772	0.169430643	772	0.197643757	772	0.18948333	772	0.199338779	772	0.008818215
771	0.16722481	771	0.193885893	771	0.186580941	771	0.196107447	771	0.008815256
770	0.165405735	770	0.190868855	770	0.183896199	770	0.193216428	770	0.008383952
769	0.163696915	769	0.187559038	769	0.181008667	769	0.190037623	769	0.008710526
768	0.161849976	768	0.184623227	768	0.178157225	768	0.187055007	768	0.008509061
767	0.159987792	767	0.181491509	767	0.1755099	767	0.184283271	767	0.00843328
766	0.15768373	766	0.17799446	766	0.173137426	766	0.180885345	766	0.008403825
765	0.155799508	765	0.175088555	765	0.170376658	765	0.178388998	765	0.008585201
764	0.153998569	764	0.172361359	764	0.168548971	764	0.175840437	764	0.008652771
763	0.152509525	763	0.169523045	763	0.166245654	763	0.174035579	763	0.008436737
762	0.150972232	762	0.167064712	762	0.163865253	762	0.171060234	762	0.008438082
761	0.149111778	761	0.164250895	761	0.161797002	761	0.168132201	761	0.008441065
760	0.14812164	760	0.161962912	760	0.159369558	760	0.165950596	760	0.008260594
759	0.146777317	759	0.159883231	759	0.15763323	759	0.164020732	759	0.008337191
758	0.145286545	758	0.157904521	758	0.155691177	758	0.162127718	758	0.008316873
757	0.14407815	757	0.156151027	757	0.154132769	757	0.160511628	757	0.008044228
756	0.142388195	756	0.153671205	756	0.152963966	756	0.158368915	756	0.008157712
755	0.141216815	755	0.151833102	755	0.15159443	755	0.15715456	755	0.00802192
754	0.140560418	754	0.150568679	754	0.150310338	754	0.155814484	754	0.008019072
753	0.139471754	753	0.148919359	753	0.149470151	753	0.154623926	753	0.00790333
752	0.138615802	752	0.147595987	752	0.147775441	752	0.153101265	752	0.008018966
751	0.1381661	751	0.146418557	751	0.14692165	751	0.151996106	751	0.007881846
750	0.137528434	750	0.145622507	750	0.14583762	750	0.151180685	750	0.007838196
749	0.137142763	749	0.144814923	749	0.145405158	749	0.149986014	749	0.00762204
748	0.136705399	748	0.144047067	748	0.144678474	748	0.149313286	748	0.007636003
747	0.13617973	747	0.142901316	747	0.144064948	747	0.148652494	747	0.007786591
746	0.135771111	746	0.142308399	746	0.14409034	746	0.148304552	746	0.007812656
745	0.135664433	745	0.141996086	745	0.143703446	745	0.148283288	745	0.007754256
744	0.135433376	744	0.141434759	744	0.143544868	744	0.147846744	744	0.007927293
743	0.135237947	743	0.141137585	743	0.14315556	743	0.147575051	743	0.007860891
742	0.135717541	742	0.141053513	742	0.142440543	742	0.146835581	742	0.007877022
741	0.135452643	741	0.140783161	741	0.142414242	741	0.146483719	741	0.007689276
740	0.135670722	740	0.140585572	740	0.142376438	740	0.146544442	740	0.007546912
739	0.135707095	739	0.140302926	739	0.142137826	739	0.146362752	739	0.007422976
738	0.135515407	738	0.14011839	738	0.142043188	738	0.146099106	738	0.007344065
737	0.135538295	737	0.139660701	737	0.142195076	737	0.146014139	737	0.00737329
736	0.135402322	736	0.139650658	736	0.14213191	736	0.146262318	736	0.007201552
735	0.135325328	735	0.139287353	735	0.141794384	735	0.145829976	735	0.007166628
734	0.135434672	734	0.139028326	734	0.141780213	734	0.145776853	734	0.006883238
733	0.135388508	733	0.138690397	733	0.141491205	733	0.145445213	733	0.006682171
732	0.135128647	732	0.13841717	732	0.141028121	732	0.144832522	732	0.006798193
731	0.13523078	731	0.138034463	731	0.140584141	731	0.144223571	731	0.006439738
730	0.135343567	730	0.137939185	730	0.140086114	730	0.143805802	730	0.006194788
729	0.135150909	729	0.137426093	729	0.139503732	729	0.143609241	729	0.006044016
728	0.134857997	728	0.136865422	728	0.139307931	728	0.14303048	728	0.005794698
727	0.134439409	727	0.136219904	727	0.138571918	727	0.142328695	727	0.00530941
726	0.134011313	726	0.135596082	726	0.137851283	726	0.141695768	726	0.005214613
725	0.133644998	725	0.134777471	725	0.137194336	725	0.140724242	725	0.004821366
724	0.13302727	724	0.13374953	724	0.136434749	724	0.139971718	724	0.004533511
723	0.132449254	723	0.132827908	723	0.135720864	723	0.139036566	723	0.004310313
722	0.13196674	722	0.131937087	722	0.134851217	722	0.137938649	722	0.004190564
721	0.130911619	721	0.130472615	721	0.133820266	721	0.136947915	721	0.003691921
720	0.129993677	720	0.129405379	720	0.132704407	720	0.136101395	720	0.003358507
719	0.129379064	719	0.128138885	719	0.131837353	719	0.135062933	719	0.003140657
718	0.129909083	718	0.128320038	718	0.131981745	718	0.135247171	718	0.004507381
717	0.127931982	717	0.126283199	717	0.129971445	717	0.132873282	717	0.003152756
716	0.127156749	716	0.12495327	716	0.12900427	716	0.131874591	716	0.003102618
715	0.126257852	715	0.123452291	715	0.127646029	715	0.130504906	715	0.003094353
714	0.125106439	714	0.12220452	714	0.126288623	714	0.129224584	714	0.002863581
713	0.124079451	713	0.120660737	713	0.125169009	713	0.127772361	713	0.002745558
712	0.122981206	712	0.119308777	712	0.123847961	712	0.126415059	712	0.002682755
711	0.121784262	711	0.117657647	711	0.122440003	711	0.125094533	711	0.002359146
710	0.120726772	710	0.116258487	710	0.121069878	710	0.123559929	710	0.002678276
709	0.119544506	709	0.114563115	709	0.119940482	709	0.122016437	709	0.002588816
708	0.118119314	708	0.112987645	708	0.118555427	708	0.120363265	708	0.00264249
707	0.116688594	707	0.111149095	707	0.11698556	707	0.118960887	707	0.002510441
706	0.115366958	706	0.10982798	706	0.115268856	706	0.11744272	706	0.002514997
705	0.114015266	705	0.108125001	705	0.113825448	705	0.115760632	705	0.002494611
704	0.112443082	704	0.106457852	704	0.112405188	704	0.11420995	704	0.002480475
703	0.110875674	703	0.104837142	703	0.1108988	703	0.112411164	703	0.002585613
702	0.109502025	702	0.102883183	702	0.109381795	702	0.11077524	702	0.002426353
701	0.108145922	701	0.101372458	701	0.107620128	701	0.108964443	701	0.002530853
700	0.106475182	700	0.09942387	700	0.106336042	700	0.107486397	700	0.002564339
699	0.104986377	699	0.097831361	699	0.104637422	699	0.105823867	699	0.002695935
698	0.103251122	698	0.096125141	698	0.103366479	698	0.104072899	698	0.002437546
697	0.102041386	697	0.094584435	697	0.101654455	697	0.102392003	697	0.002476804
696	0.10032811	696	0.093047895	696	0.099919297	696	0.100736782	696	0.002448818
695	0.098613791	695	0.091272995	695	0.098549902	695	0.098919384	695	0.002462563
694	0.097025864	694	0.089588836	694	0.096937478	694	0.097513571	694	0.00220348
693	0.095382191	693	0.088196456	693	0.095355362	693	0.095886193	693	0.002274827
692	0.09366297	692	0.086620212	692	0.093979016	692	0.094374709	692	0.002384445
691	0.092542976	691	0.085218713	691	0.092419051	691	0.092657156	691	0.002326509
690	0.09119916	690	0.083788104	690	0.091487691	690	0.091406144	690	0.002369687
689	0.089712493	689	0.082164064	689	0.089988954	689	0.090131484	689	0.002309151
688	0.088170923	688	0.0807916	688	0.088515081	688	0.088331386	688	0.002312508
687	0.086700574	687	0.079352602	687	0.087044075	687	0.087012887	687	0.002320341
686	0.085345671	686	0.078037806	686	0.085784249	686	0.08562649	686	0.002410838
685	0.083807759	685	0.076716565	685	0.084510967	685	0.084287122	685	0.00235951
684	0.082476608	684	0.075515166	684	0.083216883	684	0.082831219	684	0.002426717
683	0.081047468	683	0.07407286	683	0.082041286	683	0.081350274	683	0.002098616
682	0.079807192	682	0.072936758	682	0.080621958	682	0.080208302	682	0.002185581
681	0.078442208	681	0.071745053	681	0.079410501	681	0.07876648	681	0.002052266
680	0.077278309	680	0.070511088	680	0.078408346	680	0.077573329	680	0.002192813
679	0.075695582	679	0.069275178	679	0.076636083	679	0.075917386	679	0.002149679
678	0.074604288	678	0.068211235	678	0.07579907	678	0.075034522	678	0.002074712
677	0.073568814	677	0.067267388	677	0.074556775	677	0.073997222	677	0.002074374
676	0.071996279	676	0.066149026	676	0.073351979	676	0.072774962	676	0.001982543
675	0.070917159	675	0.064976431	675	0.072283827	675	0.071497872	675	0.002029197
674	0.069761224	674	0.064006254	674	0.071303852	674	0.070428059	674	0.001931655
673	0.068632662	673	0.062952138	673	0.070272855	673	0.069343649	673	0.001957787
672	0.067461342	672	0.062108148	672	0.069269471	672	0.068316869	672	0.001801772
671	0.066504851	671	0.06132843	671	0.068272665	671	0.06760335	671	0.00216893
670	0.065856263	670	0.060486995	670	0.067593642	670	0.066565193	670	0.00222786
669	0.064806245	669	0.059753958	669	0.066751733	669	0.065787524	669	0.002525907
668	0.063029885	668	0.058286112	668	0.065171443	668	0.0642417	668	0.001717119
667	0.061760414	667	0.056998264	667	0.063870393	667	0.063046888	667	0.001474246
666	0.0605327	666	0.056149084	666	0.062819563	666	0.06180691	666	0.00150352
665	0.059357736	665	0.055046108	665	0.06168662	665	0.060710683	665	0.001306642
664	0.058091063	664	0.053881627	664	0.060607366	664	0.05948611	664	0.00119117
663	0.05694747	663	0.052889925	663	0.059295032	663	0.058467146	663	0.000795401
662	0.055743743	662	0.051860843	662	0.058234189	662	0.057216916	662	0.000688906
661	0.054637395	661	0.050826684	661	0.057082128	661	0.056186762	661	0.000453474
660	0.053352609	660	0.049790595	660	0.055927347	660	0.05499287	660	0.000336182
659	0.052207947	659	0.048830573	659	0.054728054	659	0.05383946	659	0.000129527
658	0.050981607	658	0.047688309	658	0.053639311	658	0.052723475	658	-7.09E-05
657	0.049675651	657	0.04666682	657	0.052527871	657	0.051441561	657	-0.000293913
656	0.048634198	656	0.045677293	656	0.051360905	656	0.050371885	656	-0.000484057
655	0.047391534	655	0.044362105	655	0.050185386	655	0.049257923	655	-0.000670602
654	0.046271008	654	0.043600727	654	0.049087811	654	0.048061732	654	-0.001051302
653	0.045096476	653	0.042452335	653	0.047890875	653	0.046974089	653	-0.001204924
652	0.043961141	652	0.041251093	652	0.046652727	652	0.045879643	652	-0.001420522
651	0.042749211	651	0.040225107	651	0.045434996	651	0.044627439	651	-0.001846347
650	0.041667227	650	0.039240696	650	0.044308666	650	0.043371458	650	-0.002093109
649	0.040525917	649	0.038196377	649	0.043316081	649	0.042280134	649	-0.002323253
648	0.039437629	648	0.03709992	648	0.042051047	648	0.041144416	648	-0.002609372
647	0.038240701	647	0.035963759	647	0.041009203	647	0.040008683	647	-0.002817434
646	0.037123632	646	0.035172794	646	0.03986264	646	0.039029006	646	-0.002903583
645	0.036131449	645	0.03415937	645	0.03879628	645	0.037898444	645	-0.003254892
644	0.035157103	644	0.033223189	644	0.03770579	644	0.036828492	644	-0.003428951
643	0.034117114	643	0.032228466	643	0.036694191	643	0.035887335	643	-0.003752685
642	0.033305213	642	0.031370804	642	0.03582627	642	0.034783755	642	-0.003833927
641	0.032228492	641	0.030336028	641	0.034657262	641	0.033792671	641	-0.004001855
640	0.031245302	640	0.02954288	640	0.033633098	640	0.032808784	640	-0.004199714
639	0.030364426	639	0.028739367	639	0.032752674	639	0.032014817	639	-0.004455034
638	0.029638123	638	0.027850278	638	0.03190802	638	0.031158466	638	-0.004318807
637	0.0287665	637	0.027124444	637	0.031002501	637	0.030162154	637	-0.00457339
636	0.027999263	636	0.026468294	636	0.030268496	636	0.0294363	636	-0.004621748
635	0.027143788	635	0.025689229	635	0.029458877	635	0.028584212	635	-0.004790857
634	0.026355231	634	0.025022162	634	0.028686436	634	0.027872663	634	-0.004805296
633	0.02575358	633	0.024290331	633	0.02784658	633	0.027041679	633	-0.004879533
632	0.025104873	632	0.0236423	632	0.027231753	632	0.026401801	632	-0.004853167
631	0.024476549	631	0.023034211	631	0.026665302	631	0.025715429	631	-0.004772423
630	0.023707334	630	0.022466471	630	0.02598184	630	0.025060829	630	-0.005026842
629	0.023108108	629	0.021778965	629	0.025349092	629	0.02445809	629	-0.005052942
628	0.022430353	628	0.021364754	628	0.024537489	628	0.023747304	628	-0.004884549
627	0.021858964	627	0.020707414	627	0.024046324	627	0.02315261	627	-0.004912756
626	0.021280959	626	0.020243721	626	0.023476686	626	0.022583626	626	-0.00505243
625	0.020768045	625	0.019815851	625	0.022874642	625	0.022145301	625	-0.004915725
624	0.020243151	624	0.019331997	624	0.022322698	624	0.021574423	624	-0.004989892
623	0.019653803	623	0.018825866	623	0.021811655	623	0.020992992	623	-0.004991427
622	0.019163392	622	0.018369928	622	0.021441713	622	0.020587645	622	-0.004914701
621	0.018622275	621	0.017976247	621	0.020883029	621	0.02006755	621	-0.00496169
620	0.01808499	620	0.017544594	620	0.020447394	620	0.019614749	620	-0.00500325
619	0.017524973	619	0.016925842	619	0.019934785	619	0.018937308	619	-0.00496947
618	0.017153114	618	0.01658709	618	0.019457242	618	0.018597256	618	-0.005064763
617	0.016589805	617	0.016168367	617	0.018884126	617	0.018044835	617	-0.005106363
616	0.016078692	616	0.015537351	616	0.018484036	616	0.017688304	616	-0.005085435
615	0.01563875	615	0.015257187	615	0.017950967	615	0.017202236	615	-0.005223672
614	0.015105193	614	0.014782454	614	0.017527964	614	0.016717812	614	-0.005196714
613	0.014760199	613	0.014349467	613	0.017031709	613	0.016267333	613	-0.005156299
612	0.014200171	612	0.013999057	612	0.016645318	612	0.015925737	612	-0.005403643
611	0.013769527	611	0.013699233	611	0.016256932	611	0.015503039	611	-0.005537383
610	0.013369742	610	0.013263587	610	0.015892038	610	0.015046285	610	-0.005445211
609	0.012965043	609	0.013067656	609	0.015554629	609	0.014694831	609	-0.005586298
608	0.012549184	608	0.01272497	608	0.015222763	608	0.014605353	608	-0.005643538
607	0.012393899	607	0.012530826	607	0.014955234	607	0.014103252	607	-0.005509166
606	0.012057411	606	0.012298608	606	0.014618604	606	0.0139121	606	-0.005695251
605	0.011792703	605	0.012132685	605	0.014522744	605	0.013694477	605	-0.005548679
604	0.011569412	604	0.011957246	604	0.014292027	604	0.013412776	604	-0.005451653
603	0.011443153	603	0.011781319	603	0.014093599	603	0.013396224	603	-0.005498584
602	0.011290043	602	0.01163931	602	0.014031406	602	0.01327066	602	-0.005330927
601	0.011081908	601	0.011543865	601	0.013878878	601	0.013086997	601	-0.005252573
600	0.010947375	600	0.011465079	600	0.013730998	600	0.012821954	600	-0.005049053
sample1
sample1
Collection Time: 10/26/2017 1:10:41 PM
Operator Name :
Scan Software Version: 4.20(468)
Parameter List :
Instrument Cary 300
Instrument Version 12.00
Start (nm) 900.00
Stop (nm) 600.00
X Mode Nanometers
Y Mode Abs
UV-Vis Scan Rate (nm/min) 600.000
UV-Vis Data Interval (nm) 1.000
UV-Vis Ave. Time (sec) 0.100
UV-Vis SBW (nm) 2.0
Beam Mode Double
Signal-to-noise Mode Off
UV Source On
Vis Source On
Source Changeover (nm) 350.00
Baseline Correction Off
Cycle Mode Off
Comments
Method Log :
Method Name :
Date/Time stamp: 10/26/2017 1:09:20 PM
Method Modifications:
X Start nm Changed: 10/26/2017 1:09:58 PM	Old: 800.00	New: 900.00
X Stop nm Changed: 10/26/2017 1:09:58 PM	Old: 200.00	New: 600.00
End Method Modifications
<SBW (nm)>	2
<Energy>	131
<Current Wavelength>	600
sample2
sample2
Collection Time: 10/26/2017 1:20:28 PM
Operator Name :
Scan Software Version: 4.20(468)
Parameter List :
Instrument Cary 300
Instrument Version 12.00
Start (nm) 900.00
Stop (nm) 600.00
X Mode Nanometers
Y Mode Abs
UV-Vis Scan Rate (nm/min) 600.000
UV-Vis Data Interval (nm) 1.000
UV-Vis Ave. Time (sec) 0.100
UV-Vis SBW (nm) 2.0
Beam Mode Double
Signal-to-noise Mode Off
UV Source On
Vis Source On
Source Changeover (nm) 350.00
Baseline Correction Off
Cycle Mode Off
Comments
Method Log :
Method Name :
Date/Time stamp: 10/26/2017 1:09:20 PM
Method Modifications:
X Start nm Changed: 10/26/2017 1:09:58 PM	Old: 800.00	New: 900.00
X Stop nm Changed: 10/26/2017 1:09:58 PM	Old: 200.00	New: 600.00
End Method Modifications
<SBW (nm)>	2
<Energy>	131
<Current Wavelength>	600
sample3
sample3
Collection Time: 10/26/2017 1:28:26 PM
Operator Name :
Scan Software Version: 4.20(468)
Parameter List :
Instrument Cary 300
Instrument Version 12.00
Start (nm) 900.00
Stop (nm) 600.00
X Mode Nanometers
Y Mode Abs
UV-Vis Scan Rate (nm/min) 600.000
UV-Vis Data Interval (nm) 1.000
UV-Vis Ave. Time (sec) 0.100
UV-Vis SBW (nm) 2.0
Beam Mode Double
Signal-to-noise Mode Off
UV Source On
Vis Source On
Source Changeover (nm) 350.00
Baseline Correction Off
Cycle Mode Off
Comments
Method Log :
Method Name :
Date/Time stamp: 10/26/2017 1:09:20 PM
Method Modifications:
X Start nm Changed: 10/26/2017 1:09:58 PM	Old: 800.00	New: 900.00
X Stop nm Changed: 10/26/2017 1:09:58 PM	Old: 200.00	New: 600.00
End Method Modifications
<SBW (nm)>	2
<Energy>	131
<Current Wavelength>	603
sample4
sample4
Collection Time: 10/26/2017 1:38:23 PM
Operator Name :
Scan Software Version: 4.20(468)
Parameter List :
Instrument Cary 300
Instrument Version 12.00
Start (nm) 900.00
Stop (nm) 600.00
X Mode Nanometers
Y Mode Abs
UV-Vis Scan Rate (nm/min) 600.000
UV-Vis Data Interval (nm) 1.000
UV-Vis Ave. Time (sec) 0.100
UV-Vis SBW (nm) 2.0
Beam Mode Double
Signal-to-noise Mode Off
UV Source On
Vis Source On
Source Changeover (nm) 350.00
Baseline Correction Off
Cycle Mode Off
Comments
Method Log :
Method Name :
Date/Time stamp: 10/26/2017 1:09:20 PM
Method Modifications:
X Start nm Changed: 10/26/2017 1:09:58 PM	Old: 800.00	New: 900.00
X Stop nm Changed: 10/26/2017 1:09:58 PM	Old: 200.00	New: 600.00
End Method Modifications
<SBW (nm)>	2
<Energy>	131
<Current Wavelength>	600
albumin
albumin
Collection Time: 10/26/2017 1:53:54 PM
Operator Name :
Scan Software Version: 4.20(468)
Parameter List :
Instrument Cary 300
Instrument Version 12.00
Start (nm) 900.00
Stop (nm) 600.00
X Mode Nanometers
Y Mode Abs
UV-Vis Scan Rate (nm/min) 600.000
UV-Vis Data Interval (nm) 1.000
UV-Vis Ave. Time (sec) 0.100
UV-Vis SBW (nm) 2.0
Beam Mode Double
Signal-to-noise Mode Off
UV Source On
Vis Source On
Source Changeover (nm) 350.00
Baseline Correction Off
Cycle Mode Off
Comments
Method Log :
Method Name :
Date/Time stamp: 10/26/2017 1:09:20 PM
Method Modifications:
X Start nm Changed: 10/26/2017 1:09:58 PM	Old: 800.00	New: 900.00
X Stop nm Changed: 10/26/2017 1:09:58 PM	Old: 200.00	New: 600.00
End Method Modifications
<SBW (nm)>	2
<Energy>	131
<Current Wavelength>	600
