# Supplementary material for: Photoacoustic imaging to localize indeterminate pulmonary nodules: A preclinical study
Source: PLoS One. 2020 Apr 21;15(4):e0231488. doi: 10.1371/journal.pone.0231488 (PMC7173852; doi:10.1371/journal.pone.0231488)
Supplement: S1 Data set — (ZIP) [file pone.0231488.s005.zip › data set/concentration and PA intensity.csv]

ICG concentration	PA intensity		Depth	Wavelength
5.000	7.5630		8mm	800nm
2.000	6.2320
1.000	4.5830
0.500	2.9670
0.250	2.1010	4.201
0.125	1.6680	3.336
0.060	1.3665	2.733	2.527
0.030	1.0710	2.142
			CF00	1.2600
