# Supplementary material for: Photoacoustic imaging to localize indeterminate pulmonary nodules: A preclinical study
Source: PLoS One. 2020 Apr 21;15(4):e0231488. doi: 10.1371/journal.pone.0231488 (PMC7173852; doi:10.1371/journal.pone.0231488)
Supplement: S1 Data set — (ZIP) [file pone.0231488.s005.zip › data set/concentration.csv]

Concentration	attenuation_coefficient
0.2	0.109481871
0.38	0.1908288
0.54	0.288178861
0.79	0.374153048
1	0.452004433
1.2	0.510657489
