# Supplementary material for: Photoacoustic imaging to localize indeterminate pulmonary nodules: A preclinical study
Source: PLoS One. 2020 Apr 21;15(4):e0231488. doi: 10.1371/journal.pone.0231488 (PMC7173852; doi:10.1371/journal.pone.0231488)
Supplement: S1 Data set — (ZIP) [file pone.0231488.s005.zip › data set/ICG 2nd Measure AK 20171024.xlsx]

## Sheet: ICG 2nd Measure AK 20171024
sample1		sample2		sample3		sample4		sample5		sample6		sample7		sample8
Wavelength (nm)	Abs	Wavelength (nm)	Abs	Wavelength (nm)	Abs	Wavelength (nm)	Abs	Wavelength (nm)	Abs	Wavelength (nm)	Abs	Wavelength (nm)	Abs	Wavelength (nm)	Abs
900	0.0121524	900	0.0105757	900	0.0142273	900	0.0189113	900	0.0191067	900	0.0176	900	0.0176345	900	0.0169321
899	0.0111971	899	0.0165792	899	0.00996617	899	0.0141696	899	0.015014	899	0.0150503	899	0.0190052	899	0.0146782
898	0.0184232	898	0.0126606	898	0.0155619	898	0.0194774	898	0.0215106	898	0.0231791	898	0.0184206	898	0.0221837
897	0.0184525	897	0.0226907	897	0.0206143	897	0.0214925	897	0.025129	897	0.0197471	897	0.0250342	897	0.0280809
896	0.0188575	896	0.0169097	896	0.0147405	896	0.0233694	896	0.0209303	896	0.0213035	896	0.0205036	896	0.02733
895	0.0169327	895	0.00627488	895	0.0197178	895	0.0198679	895	0.0180794	895	0.025089	895	0.0244901	895	0.0270928
894	0.0169122	894	0.0131432	894	0.0232473	894	0.0178474	894	0.024802	894	0.0207466	894	0.0205263	894	0.0288944
893	0.0157924	893	0.0234113	893	0.0181066	893	0.0204035	893	0.0218982	893	0.0261639	893	0.0258957	893	0.0291229
892	0.0140812	892	0.0206575	892	0.0194016	892	0.0246705	892	0.0246265	892	0.0228802	892	0.0284472	892	0.0259543
891	0.0140864	891	0.0244355	891	0.0192785	891	0.0263606	891	0.0252157	891	0.0253889	891	0.0276863	891	0.0269569
890	0.0181081	890	0.0196355	890	0.0230994	890	0.0281013	890	0.0244863	890	0.0278772	890	0.0289832	890	0.0285639
889	0.0150568	889	0.0261556	889	0.0200454	889	0.0251931	889	0.0269733	889	0.0276197	889	0.0266663	889	0.0309633
888	0.0124516	888	0.0229891	888	0.0235024	888	0.0245904	888	0.0265774	888	0.0277736	888	0.0293932	888	0.0263437
887	0.0185557	887	0.021665	887	0.0244839	887	0.025532	887	0.0300052	887	0.0288544	887	0.029162	887	0.0300169
886	0.0158787	886	0.0251384	886	0.0205833	886	0.0237428	886	0.0252831	886	0.0324045	886	0.0303949	886	0.032855
885	0.0148495	885	0.0232665	885	0.0233046	885	0.0256866	885	0.028726	885	0.0277223	885	0.0293762	885	0.0324516
884	0.0151087	884	0.0270522	884	0.0213399	884	0.0264172	884	0.0268389	884	0.0272273	884	0.0306906	884	0.0328586
883	0.0155903	883	0.0201061	883	0.0200865	883	0.0292205	883	0.026663	883	0.0311821	883	0.0325253	883	0.0320068
882	0.016994	882	0.0249275	882	0.0242062	882	0.0295228	882	0.0287018	882	0.0282839	882	0.0323813	882	0.0350114
881	0.0180003	881	0.0239277	881	0.0246576	881	0.0282804	881	0.0286141	881	0.0330403	881	0.0330728	881	0.0367981
880	0.0169859	880	0.0229412	880	0.0224195	880	0.0270421	880	0.0277313	880	0.0308167	880	0.0320698	880	0.0378163
879	0.0159431	879	0.0232023	879	0.0220796	879	0.0311196	879	0.0294655	879	0.0312812	879	0.03368	879	0.036496
878	0.0147198	878	0.0233173	878	0.0239125	878	0.0275464	878	0.030172	878	0.0327353	878	0.0346465	878	0.0392749
877	0.015698	877	0.0255309	877	0.0227221	877	0.0293157	877	0.0317266	877	0.0334743	877	0.0383088	877	0.0415663
876	0.015966	876	0.0255576	876	0.024699	876	0.0285568	876	0.0318879	876	0.0340858	876	0.0378528	876	0.038756
875	0.0158654	875	0.0242515	875	0.0238899	875	0.0304702	875	0.0308127	875	0.0362167	875	0.0375947	875	0.0421727
874	0.0165329	874	0.0249206	874	0.0229035	874	0.0282674	874	0.0340364	874	0.0342262	874	0.0374047	874	0.0434718
873	0.0161103	873	0.0247866	873	0.0230084	873	0.0311151	873	0.032094	873	0.0338573	873	0.0397032	873	0.043773
872	0.0150979	872	0.0263467	872	0.02251	872	0.0321283	872	0.0332026	872	0.0374778	872	0.040266	872	0.0453966
871	0.0161574	871	0.0245288	871	0.023669	871	0.0314649	871	0.0331518	871	0.038571	871	0.0409248	871	0.0475083
870	0.0149347	870	0.0249308	870	0.0230351	870	0.0311465	870	0.0331994	870	0.0375531	870	0.0420432	870	0.0475867
869	0.0149842	869	0.0245412	869	0.0236357	869	0.033798	869	0.0363732	869	0.0400912	869	0.0449619	869	0.0489098
868	0.0147412	868	0.0254253	868	0.0230288	868	0.0320003	868	0.0358472	868	0.0403868	868	0.0451862	868	0.0515431
867	0.0154305	867	0.0248249	867	0.0242713	867	0.0332209	867	0.035935	867	0.0414577	867	0.0454357	867	0.0511845
866	0.0148213	866	0.0251339	866	0.0242344	866	0.0327302	866	0.0363866	866	0.0430879	866	0.0475546	866	0.0532186
865	0.0161165	865	0.024162	865	0.0244368	865	0.0333719	865	0.0362802	865	0.0443407	865	0.0474393	865	0.0544319
864	0.0149751	864	0.0243609	864	0.0248167	864	0.0337823	864	0.039149	864	0.0436022	864	0.0513217	864	0.055682
863	0.013894	863	0.0239219	863	0.0258867	863	0.0340003	863	0.0397751	863	0.0458338	863	0.0511118	863	0.0576071
862	0.0146474	862	0.0233836	862	0.025107	862	0.0366195	862	0.0411386	862	0.0466479	862	0.0531492	862	0.0592102
861	0.0143839	861	0.0239155	861	0.025521	861	0.0360738	861	0.0421454	861	0.0477347	861	0.0550752	861	0.0624489
860	0.0147422	860	0.0245607	860	0.0253141	860	0.0371363	860	0.0428906	860	0.0484732	860	0.0560405	860	0.0632072
859	0.0134475	859	0.0244765	859	0.0252309	859	0.0373694	859	0.0442065	859	0.0505728	859	0.057756	859	0.0652813
858	0.0134881	858	0.0248761	858	0.0270576	858	0.0382106	858	0.0453738	858	0.0525212	858	0.0595601	858	0.0680197
857	0.0138144	857	0.0251739	857	0.0269469	857	0.0390099	857	0.0463806	857	0.0545733	857	0.0618153	857	0.0700981
856	0.0137811	856	0.0240964	856	0.0272286	856	0.0393922	856	0.0470585	856	0.0556295	856	0.0639736	856	0.0724593
855	0.0141149	855	0.024548	855	0.0276067	855	0.041723	855	0.0488492	855	0.057801	855	0.0665034	855	0.0737916
854	0.0135644	854	0.0238823	854	0.0288319	854	0.042005	854	0.0504182	854	0.0597884	854	0.0688853	854	0.0765118
853	0.0134332	853	0.0252041	853	0.0294096	853	0.0429239	853	0.0514077	853	0.062173	853	0.0704626	853	0.0791745
852	0.013485	852	0.0256427	852	0.0299654	852	0.0433165	852	0.0533679	852	0.0639701	852	0.0734558	852	0.0818773
851	0.0135493	851	0.0256286	851	0.0311548	851	0.0460126	851	0.0557027	851	0.0665889	851	0.0752658	851	0.0852101
850	0.0138134	850	0.0260076	850	0.0319469	850	0.0464048	850	0.0576878	850	0.0690307	850	0.0785057	850	0.0886227
849	0.0133242	849	0.025598	849	0.0324063	849	0.0481438	849	0.0598393	849	0.0706044	849	0.0805718	849	0.0911364
848	0.0136953	848	0.0270816	848	0.0329633	848	0.0495493	848	0.0617807	848	0.0737817	848	0.0834363	848	0.0934635
847	0.0137059	847	0.0267355	847	0.0344713	847	0.0504925	847	0.0636166	847	0.0771124	847	0.0868004	847	0.0975392
846	0.0145506	846	0.0282	846	0.0364717	846	0.0531768	846	0.0661636	846	0.0789588	846	0.0903457	846	0.100316
845	0.0138034	845	0.0284745	845	0.0372654	845	0.0541614	845	0.069027	845	0.0821588	845	0.0929078	845	0.104221
844	0.0147519	844	0.0288619	844	0.0385558	844	0.056533	844	0.0709892	844	0.0854089	844	0.0969069	844	0.10754
843	0.014806	843	0.0294213	843	0.0395104	843	0.058509	843	0.0739561	843	0.0887501	843	0.0995949	843	0.111656
842	0.0144492	842	0.0301864	842	0.0408036	842	0.0601766	842	0.076625	842	0.0917977	842	0.103552	842	0.115024
841	0.014432	841	0.0311817	841	0.0423897	841	0.0630191	841	0.0796128	841	0.0955249	841	0.106768	841	0.11857
840	0.0156302	840	0.0315785	840	0.0440461	840	0.0646176	840	0.0834318	840	0.0983967	840	0.110969	840	0.123582
839	0.015615	839	0.0331896	839	0.0459456	839	0.0680087	839	0.0859731	839	0.103009	839	0.115581	839	0.127976
838	0.0165747	838	0.0340513	838	0.0482703	838	0.0699893	838	0.089353	838	0.107121	838	0.11956	838	0.132162
837	0.0168394	837	0.0349889	837	0.0503063	837	0.0727669	837	0.093828	837	0.110264	837	0.124282	837	0.136122
836	0.0176297	836	0.0364741	836	0.0523249	836	0.075591	836	0.0960551	836	0.114834	836	0.12848	836	0.141813
835	0.0181385	835	0.036922	835	0.0538293	835	0.0787939	835	0.100276	835	0.120095	835	0.132889	835	0.146384
834	0.0188068	834	0.0384956	834	0.0565343	834	0.0821404	834	0.10445	834	0.12449	834	0.137998	834	0.151878
833	0.0200414	833	0.0401924	833	0.0597257	833	0.0845202	833	0.108798	833	0.128769	833	0.143511	833	0.157122
832	0.0207885	832	0.0418704	832	0.0625028	832	0.0882348	832	0.112362	832	0.133483	832	0.148348	832	0.16208
831	0.0211396	831	0.0435181	831	0.0644057	831	0.0920439	831	0.117662	831	0.13902	831	0.153782	831	0.168081
830	0.0226516	830	0.0447905	830	0.0675068	830	0.0956809	830	0.122289	830	0.143966	830	0.159456	830	0.174425
829	0.0233579	829	0.0470335	829	0.0706996	829	0.0991957	829	0.126601	829	0.14997	829	0.165311	829	0.180192
828	0.0244328	828	0.0491495	828	0.0735984	828	0.104366	828	0.13251	828	0.156325	828	0.171963	828	0.187836
827	0.0256986	827	0.0512869	827	0.0768425	827	0.108414	827	0.137544	827	0.161586	827	0.178725	827	0.194075
826	0.0266352	826	0.0530263	826	0.0807482	826	0.113585	826	0.143114	826	0.168524	826	0.184646	826	0.20091
825	0.0284181	825	0.0554514	825	0.0842711	825	0.118001	825	0.149065	825	0.174876	825	0.192094	825	0.208279
824	0.029251	824	0.0579085	824	0.0885668	824	0.123375	824	0.154967	824	0.181794	824	0.199095	824	0.215899
823	0.0309364	823	0.0605749	823	0.0925135	823	0.12831	823	0.160972	823	0.189165	823	0.206626	823	0.2234
822	0.0327959	822	0.0629998	822	0.0965448	822	0.133735	822	0.168197	822	0.196349	822	0.214639	822	0.232181
821	0.0340878	821	0.0657226	821	0.101027	821	0.139088	821	0.174992	821	0.203715	821	0.22272	821	0.240949
820	0.0357369	820	0.0683055	820	0.105537	820	0.145287	820	0.181742	820	0.212118	820	0.231573	820	0.24907
819	0.0373025	819	0.0720535	819	0.109994	819	0.151417	819	0.189478	819	0.220505	819	0.239863	819	0.258614
818	0.0394621	818	0.0748925	818	0.114815	818	0.157803	818	0.197212	818	0.228785	818	0.248898	818	0.267345
817	0.0408595	817	0.0787307	817	0.119991	817	0.164214	817	0.204449	817	0.236993	817	0.257909	817	0.277764
816	0.042951	816	0.0813167	816	0.124934	816	0.170839	816	0.212838	816	0.24645	816	0.267312	816	0.28747
815	0.0448266	815	0.0856383	815	0.130361	815	0.177109	815	0.22114	815	0.255355	815	0.277225	815	0.297266
814	0.0476347	814	0.0889689	814	0.136292	814	0.184558	814	0.22979	814	0.264815	814	0.287852	814	0.307832
813	0.0495441	813	0.0921503	813	0.141456	813	0.191727	813	0.23884	813	0.274389	813	0.297803	813	0.31859
812	0.0518823	812	0.0959551	812	0.147117	812	0.199316	812	0.247084	812	0.284833	812	0.307568	812	0.329599
811	0.0541764	811	0.100688	811	0.153279	811	0.206679	811	0.256543	811	0.295218	811	0.318187	811	0.340643
810	0.0565665	810	0.10394	810	0.159385	810	0.214686	810	0.265143	810	0.304945	810	0.329404	810	0.351478
809	0.0587869	809	0.108504	809	0.166159	809	0.221513	809	0.274673	809	0.314889	809	0.339729	809	0.362877
808	0.0611808	808	0.112108	808	0.172087	808	0.229962	808	0.283248	808	0.325111	808	0.351402	808	0.373645
807	0.0636155	807	0.116777	807	0.17824	807	0.237734	807	0.292548	807	0.33549	807	0.361335	807	0.384951
806	0.066556	806	0.120693	806	0.184282	806	0.246162	806	0.302355	806	0.345501	806	0.372803	806	0.396641
805	0.068931	805	0.12465	805	0.190802	805	0.253677	805	0.310968	805	0.356787	805	0.383276	805	0.407973
804	0.0709492	804	0.128845	804	0.196681	804	0.260821	804	0.320245	804	0.36644	804	0.393728	804	0.418822
803	0.0736413	803	0.132848	803	0.202638	803	0.269172	803	0.329502	803	0.376127	803	0.403989	803	0.429817
802	0.0761122	802	0.136459	802	0.208097	802	0.276155	802	0.338751	802	0.386498	802	0.414397	802	0.440777
801	0.0780783	801	0.14035	801	0.214812	801	0.283641	801	0.347021	801	0.395982	801	0.424355	801	0.451183
800	0.0806268	800	0.144441	800	0.220351	800	0.291408	800	0.355929	800	0.405385	800	0.434953	800	0.461406
799	0.0824396	799	0.147935	799	0.225648	799	0.29809	799	0.363661	799	0.414018	799	0.444237	799	0.471395
798	0.0852557	798	0.151709	798	0.231331	798	0.304403	798	0.371624	798	0.422955	798	0.453564	798	0.481242
797	0.0871975	797	0.154946	797	0.236141	797	0.311443	797	0.379195	797	0.431616	797	0.462039	797	0.489856
796	0.088666	796	0.158782	796	0.241668	796	0.317453	796	0.38656	796	0.439323	796	0.470214	796	0.498788
795	0.0914277	795	0.161314	795	0.246158	795	0.323177	795	0.39392	795	0.447029	795	0.478372	795	0.507652
794	0.0927713	794	0.164636	794	0.250474	794	0.328843	794	0.400396	794	0.454335	794	0.486266	794	0.514781
793	0.0945171	793	0.167417	793	0.255199	793	0.334347	793	0.406176	793	0.46102	793	0.493642	793	0.522809
792	0.0969323	792	0.170587	792	0.258821	792	0.338889	792	0.411739	792	0.467044	792	0.500203	792	0.529299
791	0.0980211	791	0.173549	791	0.263006	791	0.343411	791	0.417737	791	0.473093	791	0.505759	791	0.535596
790	0.0993935	790	0.175205	790	0.26607	790	0.347616	790	0.421927	790	0.478203	790	0.511631	790	0.541785
789	0.100598	789	0.177437	789	0.269073	789	0.351695	789	0.426304	789	0.483253	789	0.516734	789	0.546818
788	0.1022	788	0.179366	788	0.271927	788	0.355093	788	0.430603	788	0.487638	788	0.521907	788	0.551698
787	0.103213	787	0.181369	787	0.27492	787	0.358496	787	0.434185	787	0.491657	787	0.525543	787	0.556088
786	0.103931	786	0.182452	786	0.277405	786	0.361152	786	0.43796	786	0.495256	786	0.529643	786	0.560327
785	0.104783	785	0.184101	785	0.27955	785	0.364035	785	0.440734	785	0.499084	785	0.532897	785	0.564124
784	0.105828	784	0.185553	784	0.280689	784	0.365609	784	0.442883	784	0.502109	784	0.536125	784	0.566798
783	0.106259	783	0.186682	783	0.282837	783	0.368287	783	0.44572	783	0.503628	783	0.538238	783	0.569343
782	0.107452	782	0.1875	782	0.283876	782	0.369929	782	0.446895	782	0.505619	782	0.540499	782	0.571522
781	0.107965	781	0.188486	781	0.285257	781	0.371018	781	0.448794	781	0.507539	781	0.542052	781	0.573119
780	0.108594	780	0.189274	780	0.286363	780	0.372288	780	0.450052	780	0.509067	780	0.543162	780	0.574524
779	0.108877	779	0.189853	779	0.287265	779	0.373092	779	0.451203	779	0.509805	779	0.544386	779	0.575759
778	0.109083	778	0.190026	778	0.287449	778	0.373815	778	0.45194	778	0.510226	778	0.545094	778	0.576383
777	0.109354	777	0.190869	777	0.288368	777	0.374283	777	0.45217	777	0.510924	777	0.546004	777	0.576703
776	0.109548	776	0.190679	776	0.288167	776	0.373726	776	0.451956	776	0.510548	776	0.54558	776	0.576635
775	0.109482	775	0.190829	775	0.288179	775	0.374153	775	0.452004	775	0.510657	775	0.545212	775	0.576304
774	0.109476	774	0.190688	774	0.288363	774	0.374018	774	0.451954	774	0.510757	774	0.545182	774	0.575812
773	0.109282	773	0.190804	773	0.288022	773	0.373595	773	0.451279	773	0.509377	773	0.544233	773	0.574662
772	0.108969	772	0.189918	772	0.2875	772	0.372914	772	0.450183	772	0.508444	772	0.54303	772	0.573851
771	0.10907	771	0.190248	771	0.286665	771	0.371758	771	0.448836	771	0.507061	771	0.541715	771	0.572483
770	0.108825	770	0.189342	770	0.286051	770	0.370631	770	0.447464	770	0.505802	770	0.539766	770	0.570471
769	0.108716	769	0.188716	769	0.284761	769	0.369254	769	0.445435	769	0.503526	769	0.538202	769	0.568476
768	0.107989	768	0.187684	768	0.283693	768	0.367424	768	0.443967	768	0.501298	768	0.53583	768	0.566373
767	0.107596	767	0.186959	767	0.281839	767	0.365854	767	0.441692	767	0.49933	767	0.533242	767	0.563151
766	0.106815	766	0.186105	766	0.280795	766	0.363666	766	0.43911	766	0.496487	766	0.530518	766	0.560417
765	0.106308	765	0.185091	765	0.279243	765	0.36143	765	0.436833	765	0.493212	765	0.526952	765	0.557101
764	0.105354	764	0.183661	764	0.277146	764	0.359243	764	0.433814	764	0.490275	764	0.523885	764	0.5536
763	0.104879	763	0.182166	763	0.275149	763	0.356881	763	0.43108	763	0.487595	763	0.520358	763	0.549882
762	0.103769	762	0.180895	762	0.272977	762	0.354353	762	0.428077	762	0.483963	762	0.516973	762	0.54665
761	0.102671	761	0.179092	761	0.27061	761	0.351047	761	0.424589	761	0.479896	761	0.51274	761	0.542146
760	0.102104	760	0.177501	760	0.268276	760	0.348165	760	0.420855	760	0.476273	760	0.508669	760	0.537938
759	0.100887	759	0.175871	759	0.265504	759	0.344984	759	0.417311	759	0.471919	759	0.504668	759	0.53345
758	0.100009	758	0.174089	758	0.263521	758	0.34171	758	0.413179	758	0.467843	758	0.499996	758	0.528492
757	0.0987506	757	0.17241	757	0.260488	757	0.338382	757	0.409326	757	0.463263	757	0.495382	757	0.524211
756	0.0974808	756	0.17039	756	0.257547	756	0.334454	756	0.405067	756	0.458976	756	0.490563	756	0.518945
755	0.0964023	755	0.168261	755	0.254525	755	0.330936	755	0.401239	755	0.454383	755	0.486049	755	0.514356
754	0.0951987	754	0.166198	754	0.251868	754	0.327342	754	0.396894	754	0.449806	754	0.48139	754	0.509407
753	0.094037	753	0.164167	753	0.249186	753	0.324135	753	0.393007	753	0.445564	753	0.476761	753	0.50471
752	0.0920794	752	0.161892	752	0.246211	752	0.320329	752	0.388769	752	0.441045	752	0.472175	752	0.50016
751	0.0911507	751	0.16013	751	0.243295	751	0.316987	751	0.384907	751	0.436847	751	0.467479	751	0.495217
750	0.0901497	750	0.158106	750	0.240418	750	0.313649	750	0.380895	750	0.43238	750	0.463068	750	0.490746
749	0.088699	749	0.156335	749	0.237747	749	0.310306	749	0.377121	749	0.427992	749	0.459018	749	0.486303
748	0.0877755	748	0.154843	748	0.234992	748	0.306836	748	0.373371	748	0.424025	748	0.454487	748	0.481848
747	0.0865331	747	0.152776	747	0.232513	747	0.303711	747	0.369712	747	0.420474	747	0.450411	747	0.477876
746	0.0854704	746	0.150978	746	0.230148	746	0.300698	746	0.36624	746	0.416637	746	0.446816	746	0.473965
745	0.0842862	745	0.149005	745	0.227559	745	0.297809	745	0.363277	745	0.41367	745	0.443213	745	0.470373
744	0.0832849	744	0.147057	744	0.225338	744	0.295399	744	0.360522	744	0.410079	744	0.440155	744	0.467055
743	0.0818553	743	0.145656	743	0.223392	743	0.292798	743	0.357604	743	0.407024	743	0.436979	743	0.464029
742	0.0813283	742	0.144344	742	0.221537	742	0.290524	742	0.355229	742	0.404646	742	0.434485	742	0.461148
741	0.0805166	741	0.143116	741	0.219687	741	0.288571	741	0.352787	741	0.402535	741	0.432075	741	0.458848
740	0.0794661	740	0.142184	740	0.218196	740	0.286585	740	0.350823	740	0.400288	740	0.429537	740	0.456853
739	0.0787043	739	0.140939	739	0.216608	739	0.284862	739	0.349093	739	0.398366	739	0.427955	739	0.454795
738	0.0782179	738	0.140377	738	0.215424	738	0.28333	738	0.347695	738	0.396817	738	0.426218	738	0.453404
737	0.077426	737	0.139241	737	0.214431	737	0.282203	737	0.346412	737	0.395523	737	0.425075	737	0.452202
736	0.0770072	736	0.138544	736	0.213482	736	0.281303	736	0.345375	736	0.394567	736	0.424204	736	0.450956
735	0.0763322	735	0.137575	735	0.212799	735	0.280457	735	0.344457	735	0.393829	735	0.423361	735	0.450538
734	0.0758672	734	0.136943	734	0.212185	734	0.279929	734	0.343963	734	0.393198	734	0.423298	734	0.450146
733	0.0755065	733	0.136591	733	0.211793	733	0.280068	733	0.343813	733	0.393119	733	0.423002	733	0.450158
732	0.0750139	732	0.13614	732	0.211501	732	0.279628	732	0.343846	732	0.39335	732	0.423153	732	0.450564
731	0.0750011	731	0.135714	731	0.211291	731	0.27941	731	0.344058	731	0.393816	731	0.423564	731	0.450589
730	0.0746543	730	0.135659	730	0.211057	730	0.279628	730	0.344298	730	0.394142	730	0.423873	730	0.451267
729	0.0745147	729	0.135608	729	0.211465	729	0.280071	729	0.344909	729	0.394812	729	0.424763	729	0.452179
728	0.0744453	728	0.135147	728	0.211456	728	0.280156	728	0.345445	728	0.395702	728	0.425462	728	0.45309
727	0.0740399	727	0.135297	727	0.211393	727	0.280623	727	0.346104	727	0.396618	727	0.426818	727	0.454183
726	0.0739722	726	0.134925	726	0.21182	726	0.281259	726	0.347075	726	0.397636	726	0.427741	726	0.455633
725	0.0737617	725	0.135302	725	0.212221	725	0.28172	725	0.347989	725	0.398763	725	0.429128	725	0.456982
724	0.0735278	724	0.135184	724	0.212511	724	0.282407	724	0.348938	724	0.399898	724	0.430348	724	0.45837
723	0.0734925	723	0.135387	723	0.213035	723	0.283371	723	0.350009	723	0.401351	723	0.432077	723	0.4597
722	0.0735157	722	0.135424	722	0.213401	722	0.284052	722	0.351079	722	0.402337	722	0.433318	722	0.461605
721	0.0729502	721	0.135503	721	0.213827	721	0.284923	721	0.352153	721	0.403843	721	0.434522	721	0.462954
720	0.0729678	720	0.135663	720	0.214303	720	0.285811	720	0.353458	720	0.4051	720	0.436289	720	0.464459
719	0.0729747	719	0.135542	719	0.21478	719	0.286525	719	0.354526	719	0.406415	719	0.437651	719	0.466139
718	0.0747392	718	0.137589	718	0.216965	718	0.289109	718	0.357483	718	0.409439	718	0.440656	718	0.469095
717	0.0737389	717	0.136592	717	0.216485	717	0.28854	717	0.356951	717	0.40953	717	0.440478	717	0.469413
716	0.073321	716	0.136798	716	0.216537	716	0.289381	716	0.35836	716	0.41076	716	0.442267	716	0.470839
715	0.0734161	715	0.136996	715	0.216988	715	0.289819	715	0.359172	715	0.412076	715	0.443556	715	0.472593
714	0.0730671	714	0.137025	714	0.217331	714	0.290336	714	0.359726	714	0.412959	714	0.444705	714	0.473032
713	0.0730166	713	0.13707	713	0.217369	713	0.291061	713	0.360443	713	0.4137	713	0.445315	713	0.474157
712	0.0730425	712	0.136898	712	0.217892	712	0.291394	712	0.360978	712	0.414424	712	0.446171	712	0.475442
711	0.0729025	711	0.136708	711	0.217725	711	0.291565	711	0.361484	711	0.415142	711	0.446757	711	0.475717
710	0.0727407	710	0.136696	710	0.217831	710	0.291445	710	0.361749	710	0.415249	710	0.447434	710	0.476092
709	0.0725624	709	0.136379	709	0.217606	709	0.291871	709	0.36168	709	0.415402	709	0.447507	709	0.476744
708	0.0723904	708	0.136183	708	0.217161	708	0.291391	708	0.361856	708	0.415245	708	0.447544	708	0.476574
707	0.0718579	707	0.135914	707	0.216747	707	0.290907	707	0.361481	707	0.415327	707	0.447379	707	0.476614
706	0.0716649	706	0.135412	706	0.216399	706	0.290343	706	0.361021	706	0.414845	706	0.446861	706	0.476018
705	0.0711846	705	0.134826	705	0.21583	705	0.289451	705	0.360149	705	0.413927	705	0.446349	705	0.475219
704	0.0709075	704	0.134106	704	0.214897	704	0.288722	704	0.359353	704	0.413205	704	0.44532	704	0.474398
703	0.070428	703	0.133553	703	0.213889	703	0.28756	703	0.358205	703	0.411981	703	0.444129	703	0.473436
702	0.0699243	702	0.13255	702	0.212865	702	0.286419	702	0.35696	702	0.410527	702	0.44275	702	0.471731
701	0.069349	701	0.131788	701	0.211571	701	0.28483	701	0.355423	701	0.408723	701	0.440932	701	0.470007
700	0.0687996	700	0.130769	700	0.210194	700	0.283428	700	0.353286	700	0.406741	700	0.439156	700	0.467979
699	0.0681056	699	0.129989	699	0.208803	699	0.281672	699	0.351327	699	0.405041	699	0.436966	699	0.465796
698	0.0673108	698	0.128803	698	0.207284	698	0.279669	698	0.34926	698	0.40265	698	0.434606	698	0.463292
697	0.0667605	697	0.1278	697	0.205677	697	0.277664	697	0.347084	697	0.399817	697	0.431682	697	0.460575
696	0.0659892	696	0.126431	696	0.203775	696	0.275302	696	0.344211	696	0.397308	696	0.428943	696	0.457783
695	0.0652905	695	0.125415	695	0.201877	695	0.273032	695	0.341807	695	0.394049	695	0.425808	695	0.454535
694	0.0643184	694	0.123665	694	0.19992	694	0.270439	694	0.338813	694	0.390954	694	0.422555	694	0.450962
693	0.0637218	693	0.122406	693	0.197691	693	0.267902	693	0.335723	693	0.387829	693	0.418958	693	0.44745
692	0.0626994	692	0.121247	692	0.195515	692	0.264986	692	0.332558	692	0.384467	692	0.415742	692	0.443857
691	0.0622488	691	0.119623	691	0.193516	691	0.262192	691	0.329187	691	0.38065	691	0.411818	691	0.439603
690	0.0613353	690	0.118151	690	0.191106	690	0.259122	690	0.325901	690	0.376782	690	0.408041	690	0.43562
689	0.0605027	689	0.116728	689	0.188955	689	0.256109	689	0.322232	689	0.373211	689	0.403871	689	0.431449
688	0.0594638	688	0.115013	688	0.186344	688	0.253017	688	0.318273	688	0.368946	688	0.399644	688	0.427214
687	0.0585386	687	0.113499	687	0.183804	687	0.249763	687	0.314601	687	0.364935	687	0.395315	687	0.422603
686	0.0575313	686	0.111791	686	0.181416	686	0.246564	686	0.310758	686	0.36047	686	0.39084	686	0.417886
685	0.0566679	685	0.110703	685	0.178762	685	0.243433	685	0.306827	685	0.356154	685	0.385961	685	0.413025
684	0.0557781	684	0.109007	684	0.176309	684	0.239907	684	0.30296	684	0.351753	684	0.381435	684	0.408353
683	0.0547606	683	0.107415	683	0.173611	683	0.236529	683	0.298537	683	0.346996	683	0.376537	683	0.403146
682	0.0538271	682	0.105507	682	0.17113	682	0.233154	682	0.294715	682	0.342516	682	0.371695	682	0.398118
681	0.0527812	681	0.103865	681	0.168517	681	0.229492	681	0.290493	681	0.337887	681	0.366601	681	0.39305
680	0.0518761	680	0.102231	680	0.166051	680	0.225788	680	0.28615	680	0.333255	680	0.361565	680	0.387757
679	0.0509652	679	0.100706	679	0.163591	679	0.222644	679	0.281853	679	0.328317	679	0.356684	679	0.382338
678	0.04991	678	0.099136	678	0.160929	678	0.219264	678	0.277786	678	0.32354	678	0.351788	678	0.377342
677	0.0492098	677	0.0972524	677	0.158047	677	0.215731	677	0.273635	677	0.318926	677	0.346604	677	0.371817
676	0.0481751	676	0.09529	676	0.155452	676	0.212268	676	0.269186	676	0.313887	676	0.341263	676	0.36635
675	0.0474723	675	0.0938734	675	0.152843	675	0.208908	675	0.264845	675	0.308988	675	0.336211	675	0.360976
674	0.0463842	674	0.0927898	674	0.150376	674	0.205262	674	0.260821	674	0.304356	674	0.33101	674	0.355502
673	0.045629	673	0.0910632	673	0.14769	673	0.201961	673	0.256555	673	0.299436	673	0.325723	673	0.349878
672	0.0448265	672	0.0896211	672	0.145093	672	0.198462	672	0.252177	672	0.294326	672	0.320774	672	0.344489
671	0.0441942	671	0.0882168	671	0.143149	671	0.195075	671	0.248296	671	0.289855	671	0.315635	671	0.339217
670	0.0436649	670	0.0869756	670	0.141065	670	0.192258	670	0.244244	670	0.285246	670	0.310657	670	0.333834
669	0.0429373	669	0.0855214	669	0.138713	669	0.188829	669	0.240052	669	0.280401	669	0.305568	669	0.328448
668	0.0415679	668	0.0835793	668	0.13572	668	0.185548	668	0.23556	668	0.275245	668	0.299824	668	0.322525
667	0.0407964	667	0.0817986	667	0.133035	667	0.181888	667	0.23149	667	0.270628	667	0.294902	667	0.317207
666	0.0397988	666	0.0800098	666	0.130386	666	0.178298	666	0.22725	666	0.265597	666	0.289301	666	0.311407
665	0.0389382	665	0.0788057	665	0.127957	665	0.175229	665	0.222756	665	0.260552	665	0.284174	665	0.305753
664	0.0378422	664	0.0770846	664	0.125531	664	0.171654	664	0.218645	664	0.255649	664	0.278919	664	0.300344
663	0.0371441	663	0.0757082	663	0.123006	663	0.168412	663	0.214559	663	0.251087	663	0.273737	663	0.294874
662	0.0362766	662	0.0742196	662	0.120634	662	0.165104	662	0.210457	662	0.24645	662	0.268663	662	0.289265
661	0.0354129	661	0.0727906	661	0.118485	661	0.161951	661	0.2063	661	0.241538	661	0.263602	661	0.283829
660	0.0344998	660	0.071255	660	0.116118	660	0.158756	660	0.202476	660	0.236957	660	0.258575	660	0.278525
659	0.0336466	659	0.0697978	659	0.113852	659	0.155684	659	0.198472	659	0.232432	659	0.253604	659	0.273002
658	0.0328424	658	0.0682823	658	0.111573	658	0.152518	658	0.19461	658	0.22786	658	0.248462	658	0.267614
657	0.0320672	657	0.0667884	657	0.109379	657	0.149554	657	0.190606	657	0.223276	657	0.243625	657	0.262506
656	0.0312115	656	0.0653719	656	0.106932	656	0.146646	656	0.186836	656	0.218842	656	0.238662	656	0.257257
655	0.030494	655	0.0639039	655	0.104792	655	0.143512	655	0.183024	655	0.214294	655	0.233759	655	0.25198
654	0.029675	654	0.0624963	654	0.102308	654	0.140721	654	0.179221	654	0.209769	654	0.228964	654	0.246799
653	0.0288238	653	0.0612048	653	0.100406	653	0.137734	653	0.175369	653	0.205515	653	0.224432	653	0.241842
652	0.0279288	652	0.0595691	652	0.0980587	652	0.134864	652	0.171663	652	0.201027	652	0.219689	652	0.236707
651	0.0272963	651	0.0581627	651	0.0958753	651	0.131729	651	0.168203	651	0.197045	651	0.215068	651	0.231821
650	0.0264051	650	0.0569053	650	0.0937613	650	0.128871	650	0.164846	650	0.192678	650	0.210339	650	0.226781
649	0.02559	649	0.0555955	649	0.0916254	649	0.125991	649	0.161199	649	0.188544	649	0.205718	649	0.221995
648	0.0249192	648	0.0542285	648	0.0894931	648	0.123248	648	0.157865	648	0.18442	648	0.201242	648	0.217143
647	0.0241479	647	0.0529398	647	0.087384	647	0.120531	647	0.154266	647	0.180296	647	0.196883	647	0.212389
646	0.0235249	646	0.051553	646	0.0854635	646	0.117818	646	0.150832	646	0.176468	646	0.192494	646	0.207745
645	0.0227438	645	0.0504248	645	0.083472	645	0.115223	645	0.147517	645	0.172482	645	0.188354	645	0.202994
644	0.0219262	644	0.0490591	644	0.0814573	644	0.112646	644	0.144249	644	0.168694	644	0.184084	644	0.198643
643	0.0214659	643	0.0478286	643	0.0795599	643	0.109949	643	0.140889	643	0.164978	643	0.180044	643	0.194289
642	0.0207418	642	0.0468076	642	0.0777065	642	0.107377	642	0.137658	642	0.16153	642	0.176148	642	0.189857
641	0.0201495	641	0.0454227	641	0.0758695	641	0.104863	641	0.134681	641	0.158023	641	0.172136	641	0.185594
640	0.0194633	640	0.0444565	640	0.074021	640	0.102454	640	0.131719	640	0.154421	640	0.168222	640	0.181486
639	0.0187419	639	0.043236	639	0.0722772	639	0.100034	639	0.128565	639	0.150833	639	0.164282	639	0.177327
638	0.018447	638	0.0422109	638	0.0706225	638	0.097807	638	0.125697	638	0.147494	638	0.160701	638	0.17332
637	0.0177697	637	0.0411846	637	0.0689208	637	0.0954741	637	0.122882	637	0.144041	637	0.157026	637	0.169387
636	0.0173071	636	0.0402484	636	0.0672969	636	0.0933715	636	0.119933	636	0.140818	636	0.153457	636	0.165536
635	0.0166712	635	0.0392113	635	0.0656839	635	0.0911276	635	0.11722	635	0.137646	635	0.14994	635	0.161793
634	0.0163834	634	0.0382865	634	0.0642099	634	0.0890378	634	0.114591	634	0.134473	634	0.146565	634	0.158128
633	0.0158935	633	0.0374411	633	0.0626295	633	0.086968	633	0.111928	633	0.131518	633	0.143472	633	0.154433
632	0.0153064	632	0.0364475	632	0.0611608	632	0.0849238	632	0.109404	632	0.128512	632	0.140338	632	0.151033
631	0.0149788	631	0.0355886	631	0.0597604	631	0.0828719	631	0.106945	631	0.125592	631	0.137019	631	0.147523
630	0.0144823	630	0.0347977	630	0.0582829	630	0.0808904	630	0.104518	630	0.122695	630	0.133872	630	0.144498
629	0.0141561	629	0.0340237	629	0.0569501	629	0.079072	629	0.102033	629	0.119806	629	0.130783	629	0.14109
628	0.0137555	628	0.0331395	628	0.0556978	628	0.0771528	628	0.0995705	628	0.116909	628	0.127684	628	0.137775
627	0.0133487	627	0.0322679	627	0.0541022	627	0.0752991	627	0.0972183	627	0.114175	627	0.124737	627	0.13449
626	0.0129261	626	0.0314489	626	0.0528543	626	0.0734766	626	0.0949659	626	0.111573	626	0.121895	626	0.131395
625	0.0125753	625	0.0306935	625	0.0516614	625	0.0717305	625	0.0927962	625	0.108966	625	0.118897	625	0.128248
624	0.0122623	624	0.0299135	624	0.050336	624	0.0698628	624	0.0903314	624	0.10639	624	0.116136	624	0.125269
623	0.0117882	623	0.0293445	623	0.0491387	623	0.0682794	623	0.0883143	623	0.103661	623	0.113167	623	0.122138
622	0.0115615	622	0.0285451	622	0.0478471	622	0.0664934	622	0.0861435	622	0.101292	622	0.110484	622	0.119177
621	0.0113224	621	0.0279012	621	0.0466173	621	0.0650309	621	0.0841197	621	0.0988374	621	0.108006	621	0.116509
620	0.0108348	620	0.0269826	620	0.0454616	620	0.0631276	620	0.0816311	620	0.0959747	620	0.104885	620	0.113182
619	0.0103937	619	0.0263255	619	0.0444181	619	0.061636	619	0.0795771	619	0.0935828	619	0.102359	619	0.110447
618	0.00996548	618	0.0256158	618	0.0432058	618	0.0600881	618	0.0778356	618	0.0912602	618	0.0997353	618	0.107732
617	0.00965125	617	0.0248007	617	0.0421418	617	0.0585009	617	0.0759321	617	0.0890504	617	0.0972212	617	0.104939
616	0.00926989	616	0.0241664	616	0.0407144	616	0.0568621	616	0.0740123	616	0.0870806	616	0.0949745	616	0.102271
615	0.00890701	615	0.0234088	615	0.039865	615	0.0553791	615	0.0721524	615	0.0848774	615	0.0925963	615	0.0999186
614	0.00843331	614	0.0228514	614	0.0387022	614	0.053999	614	0.070289	614	0.0826431	614	0.0904566	614	0.0975206
613	0.00813872	613	0.0222157	613	0.0376563	613	0.0525869	613	0.0684248	613	0.080551	613	0.0880465	613	0.095061
612	0.00771541	612	0.0214187	612	0.036547	612	0.0511312	612	0.0666729	612	0.0785211	612	0.0857517	612	0.0926327
611	0.00756511	611	0.0207746	611	0.0355263	611	0.0497163	611	0.0649364	611	0.0765839	611	0.0836745	611	0.0903099
610	0.00720537	610	0.0202985	610	0.0346287	610	0.0485404	610	0.0634628	610	0.0745344	610	0.0814353	610	0.0880211
609	0.00692871	609	0.0196718	609	0.0337178	609	0.0472051	609	0.0616417	609	0.0725548	609	0.0795416	609	0.0859365
608	0.00662913	608	0.0191178	608	0.0328894	608	0.0459472	608	0.0602794	608	0.0708106	608	0.0775495	608	0.0837667
607	0.00635914	607	0.0186327	607	0.0320608	607	0.0448995	607	0.0587669	607	0.06915	607	0.0756181	607	0.0817622
606	0.00630514	606	0.0183104	606	0.0312455	606	0.0438622	606	0.0573181	606	0.0676181	606	0.0739075	606	0.0797332
605	0.0061495	605	0.0178351	605	0.0305857	605	0.0428546	605	0.0561879	605	0.0659654	605	0.0720704	605	0.0780437
604	0.00583833	604	0.0174939	604	0.029911	604	0.0419317	604	0.0547172	604	0.0644802	604	0.0705425	604	0.0762796
603	0.00587267	603	0.0170586	603	0.0293309	603	0.0410344	603	0.0536348	603	0.0631322	603	0.0690406	603	0.0745401
602	0.00576267	602	0.0169413	602	0.0287901	602	0.0401434	602	0.0526337	602	0.0617702	602	0.0674211	602	0.0729186
601	0.00565678	601	0.0166029	601	0.0279878	601	0.0391869	601	0.0513727	601	0.0604415	601	0.065981	601	0.0713619
600	0.00557277	600	0.0162678	600	0.0276296	600	0.0384933	600	0.0503943	600	0.0591782	600	0.0644053	600	0.0695938
sample1
sample1
Collection Time: 10/24/2017 12:31:36 PM
Operator Name :
Scan Software Version: 4.20(468)
Parameter List :
Instrument Cary 300
Instrument Version 12.00
Start (nm) 900.00
Stop (nm) 600.00
X Mode Nanometers
Y Mode Abs
UV-Vis Scan Rate (nm/min) 600.000
UV-Vis Data Interval (nm) 1.000
UV-Vis Ave. Time (sec) 0.100
UV-Vis SBW (nm) 2.0
Beam Mode Double
Signal-to-noise Mode Off
UV Source On
Vis Source On
Source Changeover (nm) 350.00
Baseline Correction Off
Cycle Mode Off
Comments
Method Log :
Method Name :
Date/Time stamp: 10/24/2017 12:30:56 PM
Method Modifications:
X Start nm Changed: 10/24/2017 12:31:12 PM	Old: 800.00	New: 900.00
X Stop nm Changed: 10/24/2017 12:31:12 PM	Old: 200.00	New: 600.00
End Method Modifications
<SBW (nm)>	2
<Energy>	131
<Current Wavelength>	600
sample2
sample2
Collection Time: 10/24/2017 12:40:15 PM
Operator Name :
Scan Software Version: 4.20(468)
Parameter List :
Instrument Cary 300
Instrument Version 12.00
Start (nm) 900.00
Stop (nm) 600.00
X Mode Nanometers
Y Mode Abs
UV-Vis Scan Rate (nm/min) 600.000
UV-Vis Data Interval (nm) 1.000
UV-Vis Ave. Time (sec) 0.100
UV-Vis SBW (nm) 2.0
Beam Mode Double
Signal-to-noise Mode Off
UV Source On
Vis Source On
Source Changeover (nm) 350.00
Baseline Correction Off
Cycle Mode Off
Comments
Method Log :
Method Name :
Date/Time stamp: 10/24/2017 12:30:56 PM
Method Modifications:
X Start nm Changed: 10/24/2017 12:31:12 PM	Old: 800.00	New: 900.00
X Stop nm Changed: 10/24/2017 12:31:12 PM	Old: 200.00	New: 600.00
End Method Modifications
<SBW (nm)>	2
<Energy>	131
<Current Wavelength>	600
sample3
sample3
Collection Time: 10/24/2017 12:43:47 PM
Operator Name :
Scan Software Version: 4.20(468)
Parameter List :
Instrument Cary 300
Instrument Version 12.00
Start (nm) 900.00
Stop (nm) 600.00
X Mode Nanometers
Y Mode Abs
UV-Vis Scan Rate (nm/min) 600.000
UV-Vis Data Interval (nm) 1.000
UV-Vis Ave. Time (sec) 0.100
UV-Vis SBW (nm) 2.0
Beam Mode Double
Signal-to-noise Mode Off
UV Source On
Vis Source On
Source Changeover (nm) 350.00
Baseline Correction Off
Cycle Mode Off
Comments
Method Log :
Method Name :
Date/Time stamp: 10/24/2017 12:30:56 PM
Method Modifications:
X Start nm Changed: 10/24/2017 12:31:12 PM	Old: 800.00	New: 900.00
X Stop nm Changed: 10/24/2017 12:31:12 PM	Old: 200.00	New: 600.00
End Method Modifications
<SBW (nm)>	2
<Energy>	131
<Current Wavelength>	600
sample4
sample4
Collection Time: 10/24/2017 12:47:47 PM
Operator Name :
Scan Software Version: 4.20(468)
Parameter List :
Instrument Cary 300
Instrument Version 12.00
Start (nm) 900.00
Stop (nm) 600.00
X Mode Nanometers
Y Mode Abs
UV-Vis Scan Rate (nm/min) 600.000
UV-Vis Data Interval (nm) 1.000
UV-Vis Ave. Time (sec) 0.100
UV-Vis SBW (nm) 2.0
Beam Mode Double
Signal-to-noise Mode Off
UV Source On
Vis Source On
Source Changeover (nm) 350.00
Baseline Correction Off
Cycle Mode Off
Comments
Method Log :
Method Name :
Date/Time stamp: 10/24/2017 12:30:56 PM
Method Modifications:
X Start nm Changed: 10/24/2017 12:31:12 PM	Old: 800.00	New: 900.00
X Stop nm Changed: 10/24/2017 12:31:12 PM	Old: 200.00	New: 600.00
End Method Modifications
<SBW (nm)>	2
<Energy>	131
<Current Wavelength>	600
sample5
sample5
Collection Time: 10/24/2017 12:53:49 PM
Operator Name :
Scan Software Version: 4.20(468)
Parameter List :
Instrument Cary 300
Instrument Version 12.00
Start (nm) 900.00
Stop (nm) 600.00
X Mode Nanometers
Y Mode Abs
UV-Vis Scan Rate (nm/min) 600.000
UV-Vis Data Interval (nm) 1.000
UV-Vis Ave. Time (sec) 0.100
UV-Vis SBW (nm) 2.0
Beam Mode Double
Signal-to-noise Mode Off
UV Source On
Vis Source On
Source Changeover (nm) 350.00
Baseline Correction Off
Cycle Mode Off
Comments
Method Log :
Method Name :
Date/Time stamp: 10/24/2017 12:30:56 PM
Method Modifications:
X Start nm Changed: 10/24/2017 12:31:12 PM	Old: 800.00	New: 900.00
X Stop nm Changed: 10/24/2017 12:31:12 PM	Old: 200.00	New: 600.00
End Method Modifications
<SBW (nm)>	2
<Energy>	131
<Current Wavelength>	600
sample6
sample6
Collection Time: 10/24/2017 12:58:09 PM
Operator Name :
Scan Software Version: 4.20(468)
Parameter List :
Instrument Cary 300
Instrument Version 12.00
Start (nm) 900.00
Stop (nm) 600.00
X Mode Nanometers
Y Mode Abs
UV-Vis Scan Rate (nm/min) 600.000
UV-Vis Data Interval (nm) 1.000
UV-Vis Ave. Time (sec) 0.100
UV-Vis SBW (nm) 2.0
Beam Mode Double
Signal-to-noise Mode Off
UV Source On
Vis Source On
Source Changeover (nm) 350.00
Baseline Correction Off
Cycle Mode Off
Comments
Method Log :
Method Name :
Date/Time stamp: 10/24/2017 12:30:56 PM
Method Modifications:
X Start nm Changed: 10/24/2017 12:31:12 PM	Old: 800.00	New: 900.00
X Stop nm Changed: 10/24/2017 12:31:12 PM	Old: 200.00	New: 600.00
End Method Modifications
<SBW (nm)>	2
<Energy>	131
<Current Wavelength>	600
sample7
sample7
Collection Time: 10/24/2017 1:01:36 PM
Operator Name :
Scan Software Version: 4.20(468)
Parameter List :
Instrument Cary 300
Instrument Version 12.00
Start (nm) 900.00
Stop (nm) 600.00
X Mode Nanometers
Y Mode Abs
UV-Vis Scan Rate (nm/min) 600.000
UV-Vis Data Interval (nm) 1.000
UV-Vis Ave. Time (sec) 0.100
UV-Vis SBW (nm) 2.0
Beam Mode Double
Signal-to-noise Mode Off
UV Source On
Vis Source On
Source Changeover (nm) 350.00
Baseline Correction Off
Cycle Mode Off
Comments
Method Log :
Method Name :
Date/Time stamp: 10/24/2017 12:30:56 PM
Method Modifications:
X Start nm Changed: 10/24/2017 12:31:12 PM	Old: 800.00	New: 900.00
X Stop nm Changed: 10/24/2017 12:31:12 PM	Old: 200.00	New: 600.00
End Method Modifications
<SBW (nm)>	2
<Energy>	131
<Current Wavelength>	601.33
sample8
sample8
Collection Time: 10/24/2017 1:05:10 PM
Operator Name :
Scan Software Version: 4.20(468)
Parameter List :
Instrument Cary 300
Instrument Version 12.00
Start (nm) 900.00
Stop (nm) 600.00
X Mode Nanometers
Y Mode Abs
UV-Vis Scan Rate (nm/min) 600.000
UV-Vis Data Interval (nm) 1.000
UV-Vis Ave. Time (sec) 0.100
UV-Vis SBW (nm) 2.0
Beam Mode Double
Signal-to-noise Mode Off
UV Source On
Vis Source On
Source Changeover (nm) 350.00
Baseline Correction Off
Cycle Mode Off
Comments
Method Log :
Method Name :
Date/Time stamp: 10/24/2017 12:30:56 PM
Method Modifications:
X Start nm Changed: 10/24/2017 12:31:12 PM	Old: 800.00	New: 900.00
X Stop nm Changed: 10/24/2017 12:31:12 PM	Old: 200.00	New: 600.00
End Method Modifications
<SBW (nm)>	2
<Energy>	131
<Current Wavelength>	600

## Sheet: Sheet1
wavelength	0.2	0.38	0.54	0.79	1	1.2
775	0.109482	0.190829	0.288179	0.374153	0.452004	0.510657	0.545212	0.576304
0.2	0.109482
0.38	0.190829
0.54	0.288179
0.79	0.374153
1	0.452004
1.2	0.510657

## Sheet: Analyses
Wavelength (nm)	sample1	sample2	sample3	sample4	sample5	sample6	sample7	sample8
900	0.0121524	0.0105757	0.0142273	0.0189113	0.0191067	0.0176	0.0176345	0.0169321
899	0.0111971	0.0165792	0.00996617	0.0141696	0.015014	0.0150503	0.0190052	0.0146782
898	0.0184232	0.0126606	0.0155619	0.0194774	0.0215106	0.0231791	0.0184206	0.0221837
897	0.0184525	0.0226907	0.0206143	0.0214925	0.025129	0.0197471	0.0250342	0.0280809
896	0.0188575	0.0169097	0.0147405	0.0233694	0.0209303	0.0213035	0.0205036	0.02733
895	0.0169327	0.00627488	0.0197178	0.0198679	0.0180794	0.025089	0.0244901	0.0270928
894	0.0169122	0.0131432	0.0232473	0.0178474	0.024802	0.0207466	0.0205263	0.0288944
893	0.0157924	0.0234113	0.0181066	0.0204035	0.0218982	0.0261639	0.0258957	0.0291229
892	0.0140812	0.0206575	0.0194016	0.0246705	0.0246265	0.0228802	0.0284472	0.0259543
891	0.0140864	0.0244355	0.0192785	0.0263606	0.0252157	0.0253889	0.0276863	0.0269569
890	0.0181081	0.0196355	0.0230994	0.0281013	0.0244863	0.0278772	0.0289832	0.0285639
889	0.0150568	0.0261556	0.0200454	0.0251931	0.0269733	0.0276197	0.0266663	0.0309633
888	0.0124516	0.0229891	0.0235024	0.0245904	0.0265774	0.0277736	0.0293932	0.0263437
887	0.0185557	0.021665	0.0244839	0.025532	0.0300052	0.0288544	0.029162	0.0300169
886	0.0158787	0.0251384	0.0205833	0.0237428	0.0252831	0.0324045	0.0303949	0.032855
885	0.0148495	0.0232665	0.0233046	0.0256866	0.028726	0.0277223	0.0293762	0.0324516
884	0.0151087	0.0270522	0.0213399	0.0264172	0.0268389	0.0272273	0.0306906	0.0328586
883	0.0155903	0.0201061	0.0200865	0.0292205	0.026663	0.0311821	0.0325253	0.0320068
882	0.016994	0.0249275	0.0242062	0.0295228	0.0287018	0.0282839	0.0323813	0.0350114
881	0.0180003	0.0239277	0.0246576	0.0282804	0.0286141	0.0330403	0.0330728	0.0367981
880	0.0169859	0.0229412	0.0224195	0.0270421	0.0277313	0.0308167	0.0320698	0.0378163
879	0.0159431	0.0232023	0.0220796	0.0311196	0.0294655	0.0312812	0.03368	0.036496
878	0.0147198	0.0233173	0.0239125	0.0275464	0.030172	0.0327353	0.0346465	0.0392749
877	0.015698	0.0255309	0.0227221	0.0293157	0.0317266	0.0334743	0.0383088	0.0415663
876	0.015966	0.0255576	0.024699	0.0285568	0.0318879	0.0340858	0.0378528	0.038756
875	0.0158654	0.0242515	0.0238899	0.0304702	0.0308127	0.0362167	0.0375947	0.0421727
874	0.0165329	0.0249206	0.0229035	0.0282674	0.0340364	0.0342262	0.0374047	0.0434718
873	0.0161103	0.0247866	0.0230084	0.0311151	0.032094	0.0338573	0.0397032	0.043773
872	0.0150979	0.0263467	0.02251	0.0321283	0.0332026	0.0374778	0.040266	0.0453966
871	0.0161574	0.0245288	0.023669	0.0314649	0.0331518	0.038571	0.0409248	0.0475083
870	0.0149347	0.0249308	0.0230351	0.0311465	0.0331994	0.0375531	0.0420432	0.0475867
869	0.0149842	0.0245412	0.0236357	0.033798	0.0363732	0.0400912	0.0449619	0.0489098
868	0.0147412	0.0254253	0.0230288	0.0320003	0.0358472	0.0403868	0.0451862	0.0515431
867	0.0154305	0.0248249	0.0242713	0.0332209	0.035935	0.0414577	0.0454357	0.0511845
866	0.0148213	0.0251339	0.0242344	0.0327302	0.0363866	0.0430879	0.0475546	0.0532186
865	0.0161165	0.024162	0.0244368	0.0333719	0.0362802	0.0443407	0.0474393	0.0544319
864	0.0149751	0.0243609	0.0248167	0.0337823	0.039149	0.0436022	0.0513217	0.055682
863	0.013894	0.0239219	0.0258867	0.0340003	0.0397751	0.0458338	0.0511118	0.0576071
862	0.0146474	0.0233836	0.025107	0.0366195	0.0411386	0.0466479	0.0531492	0.0592102
861	0.0143839	0.0239155	0.025521	0.0360738	0.0421454	0.0477347	0.0550752	0.0624489
860	0.0147422	0.0245607	0.0253141	0.0371363	0.0428906	0.0484732	0.0560405	0.0632072
859	0.0134475	0.0244765	0.0252309	0.0373694	0.0442065	0.0505728	0.057756	0.0652813
858	0.0134881	0.0248761	0.0270576	0.0382106	0.0453738	0.0525212	0.0595601	0.0680197
857	0.0138144	0.0251739	0.0269469	0.0390099	0.0463806	0.0545733	0.0618153	0.0700981
856	0.0137811	0.0240964	0.0272286	0.0393922	0.0470585	0.0556295	0.0639736	0.0724593
855	0.0141149	0.024548	0.0276067	0.041723	0.0488492	0.057801	0.0665034	0.0737916
854	0.0135644	0.0238823	0.0288319	0.042005	0.0504182	0.0597884	0.0688853	0.0765118
853	0.0134332	0.0252041	0.0294096	0.0429239	0.0514077	0.062173	0.0704626	0.0791745
852	0.013485	0.0256427	0.0299654	0.0433165	0.0533679	0.0639701	0.0734558	0.0818773
851	0.0135493	0.0256286	0.0311548	0.0460126	0.0557027	0.0665889	0.0752658	0.0852101
850	0.0138134	0.0260076	0.0319469	0.0464048	0.0576878	0.0690307	0.0785057	0.0886227
849	0.0133242	0.025598	0.0324063	0.0481438	0.0598393	0.0706044	0.0805718	0.0911364
848	0.0136953	0.0270816	0.0329633	0.0495493	0.0617807	0.0737817	0.0834363	0.0934635
847	0.0137059	0.0267355	0.0344713	0.0504925	0.0636166	0.0771124	0.0868004	0.0975392
846	0.0145506	0.0282	0.0364717	0.0531768	0.0661636	0.0789588	0.0903457	0.100316
845	0.0138034	0.0284745	0.0372654	0.0541614	0.069027	0.0821588	0.0929078	0.104221
844	0.0147519	0.0288619	0.0385558	0.056533	0.0709892	0.0854089	0.0969069	0.10754
843	0.014806	0.0294213	0.0395104	0.058509	0.0739561	0.0887501	0.0995949	0.111656
842	0.0144492	0.0301864	0.0408036	0.0601766	0.076625	0.0917977	0.103552	0.115024
841	0.014432	0.0311817	0.0423897	0.0630191	0.0796128	0.0955249	0.106768	0.11857
840	0.0156302	0.0315785	0.0440461	0.0646176	0.0834318	0.0983967	0.110969	0.123582
839	0.015615	0.0331896	0.0459456	0.0680087	0.0859731	0.103009	0.115581	0.127976
838	0.0165747	0.0340513	0.0482703	0.0699893	0.089353	0.107121	0.11956	0.132162
837	0.0168394	0.0349889	0.0503063	0.0727669	0.093828	0.110264	0.124282	0.136122
836	0.0176297	0.0364741	0.0523249	0.075591	0.0960551	0.114834	0.12848	0.141813
835	0.0181385	0.036922	0.0538293	0.0787939	0.100276	0.120095	0.132889	0.146384
834	0.0188068	0.0384956	0.0565343	0.0821404	0.10445	0.12449	0.137998	0.151878
833	0.0200414	0.0401924	0.0597257	0.0845202	0.108798	0.128769	0.143511	0.157122
832	0.0207885	0.0418704	0.0625028	0.0882348	0.112362	0.133483	0.148348	0.16208
831	0.0211396	0.0435181	0.0644057	0.0920439	0.117662	0.13902	0.153782	0.168081
830	0.0226516	0.0447905	0.0675068	0.0956809	0.122289	0.143966	0.159456	0.174425
829	0.0233579	0.0470335	0.0706996	0.0991957	0.126601	0.14997	0.165311	0.180192
828	0.0244328	0.0491495	0.0735984	0.104366	0.13251	0.156325	0.171963	0.187836
827	0.0256986	0.0512869	0.0768425	0.108414	0.137544	0.161586	0.178725	0.194075
826	0.0266352	0.0530263	0.0807482	0.113585	0.143114	0.168524	0.184646	0.20091
825	0.0284181	0.0554514	0.0842711	0.118001	0.149065	0.174876	0.192094	0.208279
824	0.029251	0.0579085	0.0885668	0.123375	0.154967	0.181794	0.199095	0.215899
823	0.0309364	0.0605749	0.0925135	0.12831	0.160972	0.189165	0.206626	0.2234
822	0.0327959	0.0629998	0.0965448	0.133735	0.168197	0.196349	0.214639	0.232181
821	0.0340878	0.0657226	0.101027	0.139088	0.174992	0.203715	0.22272	0.240949
820	0.0357369	0.0683055	0.105537	0.145287	0.181742	0.212118	0.231573	0.24907
819	0.0373025	0.0720535	0.109994	0.151417	0.189478	0.220505	0.239863	0.258614
818	0.0394621	0.0748925	0.114815	0.157803	0.197212	0.228785	0.248898	0.267345
817	0.0408595	0.0787307	0.119991	0.164214	0.204449	0.236993	0.257909	0.277764
816	0.042951	0.0813167	0.124934	0.170839	0.212838	0.24645	0.267312	0.28747
815	0.0448266	0.0856383	0.130361	0.177109	0.22114	0.255355	0.277225	0.297266
814	0.0476347	0.0889689	0.136292	0.184558	0.22979	0.264815	0.287852	0.307832
813	0.0495441	0.0921503	0.141456	0.191727	0.23884	0.274389	0.297803	0.31859
812	0.0518823	0.0959551	0.147117	0.199316	0.247084	0.284833	0.307568	0.329599
811	0.0541764	0.100688	0.153279	0.206679	0.256543	0.295218	0.318187	0.340643
810	0.0565665	0.10394	0.159385	0.214686	0.265143	0.304945	0.329404	0.351478
809	0.0587869	0.108504	0.166159	0.221513	0.274673	0.314889	0.339729	0.362877
808	0.0611808	0.112108	0.172087	0.229962	0.283248	0.325111	0.351402	0.373645
807	0.0636155	0.116777	0.17824	0.237734	0.292548	0.33549	0.361335	0.384951
806	0.066556	0.120693	0.184282	0.246162	0.302355	0.345501	0.372803	0.396641
805	0.068931	0.12465	0.190802	0.253677	0.310968	0.356787	0.383276	0.407973
804	0.0709492	0.128845	0.196681	0.260821	0.320245	0.36644	0.393728	0.418822
803	0.0736413	0.132848	0.202638	0.269172	0.329502	0.376127	0.403989	0.429817
802	0.0761122	0.136459	0.208097	0.276155	0.338751	0.386498	0.414397	0.440777
801	0.0780783	0.14035	0.214812	0.283641	0.347021	0.395982	0.424355	0.451183
800	0.0806268	0.144441	0.220351	0.291408	0.355929	0.405385	0.434953	0.461406
799	0.0824396	0.147935	0.225648	0.29809	0.363661	0.414018	0.444237	0.471395
798	0.0852557	0.151709	0.231331	0.304403	0.371624	0.422955	0.453564	0.481242
797	0.0871975	0.154946	0.236141	0.311443	0.379195	0.431616	0.462039	0.489856
796	0.088666	0.158782	0.241668	0.317453	0.38656	0.439323	0.470214	0.498788
795	0.0914277	0.161314	0.246158	0.323177	0.39392	0.447029	0.478372	0.507652
794	0.0927713	0.164636	0.250474	0.328843	0.400396	0.454335	0.486266	0.514781
793	0.0945171	0.167417	0.255199	0.334347	0.406176	0.46102	0.493642	0.522809
792	0.0969323	0.170587	0.258821	0.338889	0.411739	0.467044	0.500203	0.529299
791	0.0980211	0.173549	0.263006	0.343411	0.417737	0.473093	0.505759	0.535596
790	0.0993935	0.175205	0.26607	0.347616	0.421927	0.478203	0.511631	0.541785
789	0.100598	0.177437	0.269073	0.351695	0.426304	0.483253	0.516734	0.546818
788	0.1022	0.179366	0.271927	0.355093	0.430603	0.487638	0.521907	0.551698
787	0.103213	0.181369	0.27492	0.358496	0.434185	0.491657	0.525543	0.556088
786	0.103931	0.182452	0.277405	0.361152	0.43796	0.495256	0.529643	0.560327
785	0.104783	0.184101	0.27955	0.364035	0.440734	0.499084	0.532897	0.564124
784	0.105828	0.185553	0.280689	0.365609	0.442883	0.502109	0.536125	0.566798
783	0.106259	0.186682	0.282837	0.368287	0.44572	0.503628	0.538238	0.569343
782	0.107452	0.1875	0.283876	0.369929	0.446895	0.505619	0.540499	0.571522
781	0.107965	0.188486	0.285257	0.371018	0.448794	0.507539	0.542052	0.573119
780	0.108594	0.189274	0.286363	0.372288	0.450052	0.509067	0.543162	0.574524
779	0.108877	0.189853	0.287265	0.373092	0.451203	0.509805	0.544386	0.575759
778	0.109083	0.190026	0.287449	0.373815	0.45194	0.510226	0.545094	0.576383
777	0.109354	0.190869	0.288368	0.374283	0.45217	0.510924	0.546004	0.576703
776	0.109548	0.190679	0.288167	0.373726	0.451956	0.510548	0.54558	0.576635
775	0.109482	0.190829	0.288179	0.374153	0.452004	0.510657	0.545212	0.576304
774	0.109476	0.190688	0.288363	0.374018	0.451954	0.510757	0.545182	0.575812
773	0.109282	0.190804	0.288022	0.373595	0.451279	0.509377	0.544233	0.574662
772	0.108969	0.189918	0.2875	0.372914	0.450183	0.508444	0.54303	0.573851
771	0.10907	0.190248	0.286665	0.371758	0.448836	0.507061	0.541715	0.572483
770	0.108825	0.189342	0.286051	0.370631	0.447464	0.505802	0.539766	0.570471
769	0.108716	0.188716	0.284761	0.369254	0.445435	0.503526	0.538202	0.568476
768	0.107989	0.187684	0.283693	0.367424	0.443967	0.501298	0.53583	0.566373
767	0.107596	0.186959	0.281839	0.365854	0.441692	0.49933	0.533242	0.563151
766	0.106815	0.186105	0.280795	0.363666	0.43911	0.496487	0.530518	0.560417
765	0.106308	0.185091	0.279243	0.36143	0.436833	0.493212	0.526952	0.557101
764	0.105354	0.183661	0.277146	0.359243	0.433814	0.490275	0.523885	0.5536
763	0.104879	0.182166	0.275149	0.356881	0.43108	0.487595	0.520358	0.549882
762	0.103769	0.180895	0.272977	0.354353	0.428077	0.483963	0.516973	0.54665
761	0.102671	0.179092	0.27061	0.351047	0.424589	0.479896	0.51274	0.542146
760	0.102104	0.177501	0.268276	0.348165	0.420855	0.476273	0.508669	0.537938
759	0.100887	0.175871	0.265504	0.344984	0.417311	0.471919	0.504668	0.53345
758	0.100009	0.174089	0.263521	0.34171	0.413179	0.467843	0.499996	0.528492
757	0.0987506	0.17241	0.260488	0.338382	0.409326	0.463263	0.495382	0.524211
756	0.0974808	0.17039	0.257547	0.334454	0.405067	0.458976	0.490563	0.518945
755	0.0964023	0.168261	0.254525	0.330936	0.401239	0.454383	0.486049	0.514356
754	0.0951987	0.166198	0.251868	0.327342	0.396894	0.449806	0.48139	0.509407
753	0.094037	0.164167	0.249186	0.324135	0.393007	0.445564	0.476761	0.50471
752	0.0920794	0.161892	0.246211	0.320329	0.388769	0.441045	0.472175	0.50016
751	0.0911507	0.16013	0.243295	0.316987	0.384907	0.436847	0.467479	0.495217
750	0.0901497	0.158106	0.240418	0.313649	0.380895	0.43238	0.463068	0.490746
749	0.088699	0.156335	0.237747	0.310306	0.377121	0.427992	0.459018	0.486303
748	0.0877755	0.154843	0.234992	0.306836	0.373371	0.424025	0.454487	0.481848
747	0.0865331	0.152776	0.232513	0.303711	0.369712	0.420474	0.450411	0.477876
746	0.0854704	0.150978	0.230148	0.300698	0.36624	0.416637	0.446816	0.473965
745	0.0842862	0.149005	0.227559	0.297809	0.363277	0.41367	0.443213	0.470373
744	0.0832849	0.147057	0.225338	0.295399	0.360522	0.410079	0.440155	0.467055
743	0.0818553	0.145656	0.223392	0.292798	0.357604	0.407024	0.436979	0.464029
742	0.0813283	0.144344	0.221537	0.290524	0.355229	0.404646	0.434485	0.461148
741	0.0805166	0.143116	0.219687	0.288571	0.352787	0.402535	0.432075	0.458848
740	0.0794661	0.142184	0.218196	0.286585	0.350823	0.400288	0.429537	0.456853
739	0.0787043	0.140939	0.216608	0.284862	0.349093	0.398366	0.427955	0.454795
738	0.0782179	0.140377	0.215424	0.28333	0.347695	0.396817	0.426218	0.453404
737	0.077426	0.139241	0.214431	0.282203	0.346412	0.395523	0.425075	0.452202
736	0.0770072	0.138544	0.213482	0.281303	0.345375	0.394567	0.424204	0.450956
735	0.0763322	0.137575	0.212799	0.280457	0.344457	0.393829	0.423361	0.450538
734	0.0758672	0.136943	0.212185	0.279929	0.343963	0.393198	0.423298	0.450146
733	0.0755065	0.136591	0.211793	0.280068	0.343813	0.393119	0.423002	0.450158
732	0.0750139	0.13614	0.211501	0.279628	0.343846	0.39335	0.423153	0.450564
731	0.0750011	0.135714	0.211291	0.27941	0.344058	0.393816	0.423564	0.450589
730	0.0746543	0.135659	0.211057	0.279628	0.344298	0.394142	0.423873	0.451267
729	0.0745147	0.135608	0.211465	0.280071	0.344909	0.394812	0.424763	0.452179
728	0.0744453	0.135147	0.211456	0.280156	0.345445	0.395702	0.425462	0.45309
727	0.0740399	0.135297	0.211393	0.280623	0.346104	0.396618	0.426818	0.454183
726	0.0739722	0.134925	0.21182	0.281259	0.347075	0.397636	0.427741	0.455633
725	0.0737617	0.135302	0.212221	0.28172	0.347989	0.398763	0.429128	0.456982
724	0.0735278	0.135184	0.212511	0.282407	0.348938	0.399898	0.430348	0.45837
723	0.0734925	0.135387	0.213035	0.283371	0.350009	0.401351	0.432077	0.4597
722	0.0735157	0.135424	0.213401	0.284052	0.351079	0.402337	0.433318	0.461605
721	0.0729502	0.135503	0.213827	0.284923	0.352153	0.403843	0.434522	0.462954
720	0.0729678	0.135663	0.214303	0.285811	0.353458	0.4051	0.436289	0.464459
719	0.0729747	0.135542	0.21478	0.286525	0.354526	0.406415	0.437651	0.466139
718	0.0747392	0.137589	0.216965	0.289109	0.357483	0.409439	0.440656	0.469095
717	0.0737389	0.136592	0.216485	0.28854	0.356951	0.40953	0.440478	0.469413
716	0.073321	0.136798	0.216537	0.289381	0.35836	0.41076	0.442267	0.470839
715	0.0734161	0.136996	0.216988	0.289819	0.359172	0.412076	0.443556	0.472593
714	0.0730671	0.137025	0.217331	0.290336	0.359726	0.412959	0.444705	0.473032
713	0.0730166	0.13707	0.217369	0.291061	0.360443	0.4137	0.445315	0.474157
712	0.0730425	0.136898	0.217892	0.291394	0.360978	0.414424	0.446171	0.475442
711	0.0729025	0.136708	0.217725	0.291565	0.361484	0.415142	0.446757	0.475717
710	0.0727407	0.136696	0.217831	0.291445	0.361749	0.415249	0.447434	0.476092
709	0.0725624	0.136379	0.217606	0.291871	0.36168	0.415402	0.447507	0.476744
708	0.0723904	0.136183	0.217161	0.291391	0.361856	0.415245	0.447544	0.476574
707	0.0718579	0.135914	0.216747	0.290907	0.361481	0.415327	0.447379	0.476614
706	0.0716649	0.135412	0.216399	0.290343	0.361021	0.414845	0.446861	0.476018
705	0.0711846	0.134826	0.21583	0.289451	0.360149	0.413927	0.446349	0.475219
704	0.0709075	0.134106	0.214897	0.288722	0.359353	0.413205	0.44532	0.474398
703	0.070428	0.133553	0.213889	0.28756	0.358205	0.411981	0.444129	0.473436
702	0.0699243	0.13255	0.212865	0.286419	0.35696	0.410527	0.44275	0.471731
701	0.069349	0.131788	0.211571	0.28483	0.355423	0.408723	0.440932	0.470007
700	0.0687996	0.130769	0.210194	0.283428	0.353286	0.406741	0.439156	0.467979
699	0.0681056	0.129989	0.208803	0.281672	0.351327	0.405041	0.436966	0.465796
698	0.0673108	0.128803	0.207284	0.279669	0.34926	0.40265	0.434606	0.463292
697	0.0667605	0.1278	0.205677	0.277664	0.347084	0.399817	0.431682	0.460575
696	0.0659892	0.126431	0.203775	0.275302	0.344211	0.397308	0.428943	0.457783
695	0.0652905	0.125415	0.201877	0.273032	0.341807	0.394049	0.425808	0.454535
694	0.0643184	0.123665	0.19992	0.270439	0.338813	0.390954	0.422555	0.450962
693	0.0637218	0.122406	0.197691	0.267902	0.335723	0.387829	0.418958	0.44745
692	0.0626994	0.121247	0.195515	0.264986	0.332558	0.384467	0.415742	0.443857
691	0.0622488	0.119623	0.193516	0.262192	0.329187	0.38065	0.411818	0.439603
690	0.0613353	0.118151	0.191106	0.259122	0.325901	0.376782	0.408041	0.43562
689	0.0605027	0.116728	0.188955	0.256109	0.322232	0.373211	0.403871	0.431449
688	0.0594638	0.115013	0.186344	0.253017	0.318273	0.368946	0.399644	0.427214
687	0.0585386	0.113499	0.183804	0.249763	0.314601	0.364935	0.395315	0.422603
686	0.0575313	0.111791	0.181416	0.246564	0.310758	0.36047	0.39084	0.417886
685	0.0566679	0.110703	0.178762	0.243433	0.306827	0.356154	0.385961	0.413025
684	0.0557781	0.109007	0.176309	0.239907	0.30296	0.351753	0.381435	0.408353
683	0.0547606	0.107415	0.173611	0.236529	0.298537	0.346996	0.376537	0.403146
682	0.0538271	0.105507	0.17113	0.233154	0.294715	0.342516	0.371695	0.398118
681	0.0527812	0.103865	0.168517	0.229492	0.290493	0.337887	0.366601	0.39305
680	0.0518761	0.102231	0.166051	0.225788	0.28615	0.333255	0.361565	0.387757
679	0.0509652	0.100706	0.163591	0.222644	0.281853	0.328317	0.356684	0.382338
678	0.04991	0.099136	0.160929	0.219264	0.277786	0.32354	0.351788	0.377342
677	0.0492098	0.0972524	0.158047	0.215731	0.273635	0.318926	0.346604	0.371817
676	0.0481751	0.09529	0.155452	0.212268	0.269186	0.313887	0.341263	0.36635
675	0.0474723	0.0938734	0.152843	0.208908	0.264845	0.308988	0.336211	0.360976
674	0.0463842	0.0927898	0.150376	0.205262	0.260821	0.304356	0.33101	0.355502
673	0.045629	0.0910632	0.14769	0.201961	0.256555	0.299436	0.325723	0.349878
672	0.0448265	0.0896211	0.145093	0.198462	0.252177	0.294326	0.320774	0.344489
671	0.0441942	0.0882168	0.143149	0.195075	0.248296	0.289855	0.315635	0.339217
670	0.0436649	0.0869756	0.141065	0.192258	0.244244	0.285246	0.310657	0.333834
669	0.0429373	0.0855214	0.138713	0.188829	0.240052	0.280401	0.305568	0.328448
668	0.0415679	0.0835793	0.13572	0.185548	0.23556	0.275245	0.299824	0.322525
667	0.0407964	0.0817986	0.133035	0.181888	0.23149	0.270628	0.294902	0.317207
666	0.0397988	0.0800098	0.130386	0.178298	0.22725	0.265597	0.289301	0.311407
665	0.0389382	0.0788057	0.127957	0.175229	0.222756	0.260552	0.284174	0.305753
664	0.0378422	0.0770846	0.125531	0.171654	0.218645	0.255649	0.278919	0.300344
663	0.0371441	0.0757082	0.123006	0.168412	0.214559	0.251087	0.273737	0.294874
662	0.0362766	0.0742196	0.120634	0.165104	0.210457	0.24645	0.268663	0.289265
661	0.0354129	0.0727906	0.118485	0.161951	0.2063	0.241538	0.263602	0.283829
660	0.0344998	0.071255	0.116118	0.158756	0.202476	0.236957	0.258575	0.278525
659	0.0336466	0.0697978	0.113852	0.155684	0.198472	0.232432	0.253604	0.273002
658	0.0328424	0.0682823	0.111573	0.152518	0.19461	0.22786	0.248462	0.267614
657	0.0320672	0.0667884	0.109379	0.149554	0.190606	0.223276	0.243625	0.262506
656	0.0312115	0.0653719	0.106932	0.146646	0.186836	0.218842	0.238662	0.257257
655	0.030494	0.0639039	0.104792	0.143512	0.183024	0.214294	0.233759	0.25198
654	0.029675	0.0624963	0.102308	0.140721	0.179221	0.209769	0.228964	0.246799
653	0.0288238	0.0612048	0.100406	0.137734	0.175369	0.205515	0.224432	0.241842
652	0.0279288	0.0595691	0.0980587	0.134864	0.171663	0.201027	0.219689	0.236707
651	0.0272963	0.0581627	0.0958753	0.131729	0.168203	0.197045	0.215068	0.231821
650	0.0264051	0.0569053	0.0937613	0.128871	0.164846	0.192678	0.210339	0.226781
649	0.02559	0.0555955	0.0916254	0.125991	0.161199	0.188544	0.205718	0.221995
648	0.0249192	0.0542285	0.0894931	0.123248	0.157865	0.18442	0.201242	0.217143
647	0.0241479	0.0529398	0.087384	0.120531	0.154266	0.180296	0.196883	0.212389
646	0.0235249	0.051553	0.0854635	0.117818	0.150832	0.176468	0.192494	0.207745
645	0.0227438	0.0504248	0.083472	0.115223	0.147517	0.172482	0.188354	0.202994
644	0.0219262	0.0490591	0.0814573	0.112646	0.144249	0.168694	0.184084	0.198643
643	0.0214659	0.0478286	0.0795599	0.109949	0.140889	0.164978	0.180044	0.194289
642	0.0207418	0.0468076	0.0777065	0.107377	0.137658	0.16153	0.176148	0.189857
641	0.0201495	0.0454227	0.0758695	0.104863	0.134681	0.158023	0.172136	0.185594
640	0.0194633	0.0444565	0.074021	0.102454	0.131719	0.154421	0.168222	0.181486
639	0.0187419	0.043236	0.0722772	0.100034	0.128565	0.150833	0.164282	0.177327
638	0.018447	0.0422109	0.0706225	0.097807	0.125697	0.147494	0.160701	0.17332
637	0.0177697	0.0411846	0.0689208	0.0954741	0.122882	0.144041	0.157026	0.169387
636	0.0173071	0.0402484	0.0672969	0.0933715	0.119933	0.140818	0.153457	0.165536
635	0.0166712	0.0392113	0.0656839	0.0911276	0.11722	0.137646	0.14994	0.161793
634	0.0163834	0.0382865	0.0642099	0.0890378	0.114591	0.134473	0.146565	0.158128
633	0.0158935	0.0374411	0.0626295	0.086968	0.111928	0.131518	0.143472	0.154433
632	0.0153064	0.0364475	0.0611608	0.0849238	0.109404	0.128512	0.140338	0.151033
631	0.0149788	0.0355886	0.0597604	0.0828719	0.106945	0.125592	0.137019	0.147523
630	0.0144823	0.0347977	0.0582829	0.0808904	0.104518	0.122695	0.133872	0.144498
629	0.0141561	0.0340237	0.0569501	0.079072	0.102033	0.119806	0.130783	0.14109
628	0.0137555	0.0331395	0.0556978	0.0771528	0.0995705	0.116909	0.127684	0.137775
627	0.0133487	0.0322679	0.0541022	0.0752991	0.0972183	0.114175	0.124737	0.13449
626	0.0129261	0.0314489	0.0528543	0.0734766	0.0949659	0.111573	0.121895	0.131395
625	0.0125753	0.0306935	0.0516614	0.0717305	0.0927962	0.108966	0.118897	0.128248
624	0.0122623	0.0299135	0.050336	0.0698628	0.0903314	0.10639	0.116136	0.125269
623	0.0117882	0.0293445	0.0491387	0.0682794	0.0883143	0.103661	0.113167	0.122138
622	0.0115615	0.0285451	0.0478471	0.0664934	0.0861435	0.101292	0.110484	0.119177
621	0.0113224	0.0279012	0.0466173	0.0650309	0.0841197	0.0988374	0.108006	0.116509
620	0.0108348	0.0269826	0.0454616	0.0631276	0.0816311	0.0959747	0.104885	0.113182
619	0.0103937	0.0263255	0.0444181	0.061636	0.0795771	0.0935828	0.102359	0.110447
618	0.00996548	0.0256158	0.0432058	0.0600881	0.0778356	0.0912602	0.0997353	0.107732
617	0.00965125	0.0248007	0.0421418	0.0585009	0.0759321	0.0890504	0.0972212	0.104939
616	0.00926989	0.0241664	0.0407144	0.0568621	0.0740123	0.0870806	0.0949745	0.102271
615	0.00890701	0.0234088	0.039865	0.0553791	0.0721524	0.0848774	0.0925963	0.0999186
614	0.00843331	0.0228514	0.0387022	0.053999	0.070289	0.0826431	0.0904566	0.0975206
613	0.00813872	0.0222157	0.0376563	0.0525869	0.0684248	0.080551	0.0880465	0.095061
612	0.00771541	0.0214187	0.036547	0.0511312	0.0666729	0.0785211	0.0857517	0.0926327
611	0.00756511	0.0207746	0.0355263	0.0497163	0.0649364	0.0765839	0.0836745	0.0903099
610	0.00720537	0.0202985	0.0346287	0.0485404	0.0634628	0.0745344	0.0814353	0.0880211
609	0.00692871	0.0196718	0.0337178	0.0472051	0.0616417	0.0725548	0.0795416	0.0859365
608	0.00662913	0.0191178	0.0328894	0.0459472	0.0602794	0.0708106	0.0775495	0.0837667
607	0.00635914	0.0186327	0.0320608	0.0448995	0.0587669	0.06915	0.0756181	0.0817622
606	0.00630514	0.0183104	0.0312455	0.0438622	0.0573181	0.0676181	0.0739075	0.0797332
605	0.0061495	0.0178351	0.0305857	0.0428546	0.0561879	0.0659654	0.0720704	0.0780437
604	0.00583833	0.0174939	0.029911	0.0419317	0.0547172	0.0644802	0.0705425	0.0762796
603	0.00587267	0.0170586	0.0293309	0.0410344	0.0536348	0.0631322	0.0690406	0.0745401
602	0.00576267	0.0169413	0.0287901	0.0401434	0.0526337	0.0617702	0.0674211	0.0729186
601	0.00565678	0.0166029	0.0279878	0.0391869	0.0513727	0.0604415	0.065981	0.0713619
600	0.00557277	0.0162678	0.0276296	0.0384933	0.0503943	0.0591782	0.0644053	0.0695938
