# Supplementary material for: Photoacoustic imaging to localize indeterminate pulmonary nodules: A preclinical study
Source: PLoS One. 2020 Apr 21;15(4):e0231488. doi: 10.1371/journal.pone.0231488 (PMC7173852; doi:10.1371/journal.pone.0231488)
Supplement: S1 Data set — (ZIP) [file pone.0231488.s005.zip › data set/ICG albumin.csv]

WL	ICG	Group
600	0.016267844	1
601	0.01660293	1
602	0.01694129	1
603	0.017058551	1
604	0.017493924	1
605	0.017835138	1
606	0.018310415	1
607	0.018632652	1
608	0.019117836	1
609	0.019671787	1
610	0.020298455	1
611	0.020774644	1
612	0.021418652	1
613	0.022215722	1
614	0.022851394	1
615	0.023408819	1
616	0.02416645	1
617	0.02480071	1
618	0.025615826	1
619	0.026325472	1
620	0.026982563	1
621	0.027901232	1
622	0.028545065	1
623	0.029344453	1
624	0.029913524	1
625	0.030693514	1
626	0.031448886	1
627	0.032267917	1
628	0.033139534	1
629	0.034023654	1
630	0.034797665	1
631	0.035588562	1
632	0.03644748	1
633	0.037441093	1
634	0.038286496	1
635	0.039211284	1
636	0.04024845	1
637	0.041184574	1
638	0.042210948	1
639	0.04323595	1
640	0.044456497	1
641	0.045422696	1
642	0.046807583	1
643	0.047828563	1
644	0.049059149	1
645	0.050424825	1
646	0.051552951	1
647	0.05293981	1
648	0.054228477	1
649	0.055595525	1
650	0.056905299	1
651	0.058162738	1
652	0.059569117	1
653	0.061204787	1
654	0.062496278	1
655	0.063903891	1
656	0.065371923	1
657	0.066788383	1
658	0.068282269	1
659	0.069797762	1
660	0.071254984	1
661	0.072790571	1
662	0.074219562	1
663	0.075708151	1
664	0.077084593	1
665	0.078805737	1
666	0.080009848	1
667	0.081798621	1
668	0.083579317	1
669	0.085521393	1
670	0.086975567	1
671	0.088216849	1
672	0.089621134	1
673	0.091063172	1
674	0.092789829	1
675	0.093873382	1
676	0.095289953	1
677	0.097252421	1
678	0.099135973	1
679	0.100706063	1
680	0.102231041	1
681	0.103864819	1
682	0.105506517	1
683	0.107414819	1
684	0.109007299	1
685	0.110703491	1
686	0.111790568	1
687	0.1134988	1
688	0.115013272	1
689	0.116727576	1
690	0.118150987	1
691	0.11962346	1
692	0.121247083	1
693	0.122406207	1
694	0.123665288	1
695	0.125415295	1
696	0.126430914	1
697	0.127800122	1
698	0.128802985	1
699	0.129989252	1
700	0.130769327	1
701	0.131787702	1
702	0.13255012	1
703	0.133552864	1
704	0.134105623	1
705	0.134825513	1
706	0.13541241	1
707	0.13591367	1
708	0.136182919	1
709	0.136379182	1
710	0.136695951	1
711	0.136707872	1
712	0.136898384	1
713	0.137070209	1
714	0.137024596	1
715	0.136996076	1
716	0.136797965	1
717	0.136592105	1
718	0.137589023	1
719	0.135541901	1
720	0.135662869	1
721	0.135503322	1
722	0.135423571	1
723	0.135386631	1
724	0.135184377	1
725	0.13530238	1
726	0.134925425	1
727	0.135296628	1
728	0.135147125	1
729	0.135608077	1
730	0.135658562	1
731	0.135714173	1
732	0.136140302	1
733	0.136591151	1
734	0.136942774	1
735	0.137575418	1
736	0.13854447	1
737	0.139240548	1
738	0.140377343	1
739	0.14093855	1
740	0.142184123	1
741	0.14311637	1
742	0.144343987	1
743	0.14565593	1
744	0.147057429	1
745	0.149005458	1
746	0.150978208	1
747	0.152776286	1
748	0.154843167	1
749	0.156334937	1
750	0.158106089	1
751	0.160129875	1
752	0.16189222	1
753	0.164166987	1
754	0.166198403	1
755	0.168260649	1
756	0.170390487	1
757	0.172409564	1
758	0.174088836	1
759	0.17587091	1
760	0.177500621	1
761	0.179091767	1
762	0.180894956	1
763	0.182165965	1
764	0.183661312	1
765	0.185091421	1
766	0.186104819	1
767	0.186959282	1
768	0.187684357	1
769	0.188716263	1
770	0.189342395	1
771	0.190247744	1
772	0.18991752	1
773	0.190803573	1
774	0.190688148	1
775	0.1908288	1
776	0.19067888	1
777	0.190868929	1
778	0.190026283	1
779	0.189853102	1
780	0.189273953	1
781	0.18848595	1
782	0.187499955	1
783	0.186682075	1
784	0.185553342	1
785	0.184100747	1
786	0.1824518	1
787	0.181368545	1
788	0.179366127	1
789	0.17743732	1
790	0.175204516	1
791	0.173548996	1
792	0.170586586	1
793	0.167416588	1
794	0.164635748	1
795	0.161314055	1
796	0.15878199	1
797	0.154946491	1
798	0.151708871	1
799	0.147934631	1
800	0.144440696	1
801	0.140349597	1
802	0.136459321	1
803	0.132848114	1
804	0.128845081	1
805	0.124650046	1
806	0.120692894	1
807	0.116776757	1
808	0.112107687	1
809	0.108504057	1
810	0.103940122	1
811	0.100688405	1
812	0.095955119	1
813	0.092150293	1
814	0.088968948	1
815	0.085638255	1
816	0.081316657	1
817	0.078730702	1
818	0.074892461	1
819	0.072053514	1
820	0.068305478	1
821	0.065722562	1
822	0.062999778	1
823	0.060574867	1
824	0.057908498	1
825	0.055451386	1
826	0.053026285	1
827	0.051286936	1
828	0.049149495	1
829	0.047033541	1
830	0.044790503	1
831	0.043518052	1
832	0.041870397	1
833	0.040192392	1
834	0.038495589	1
835	0.036922049	1
836	0.036474112	1
837	0.034988921	1
838	0.034051318	1
839	0.033189576	1
840	0.031578455	1
841	0.031181745	1
842	0.030186379	1
843	0.029421341	1
844	0.028861932	1
845	0.028474523	1
846	0.028199978	1
847	0.02673547	1
848	0.027081599	1
849	0.025598004	1
850	0.026007619	1
851	0.025628621	1
852	0.025642682	1
853	0.025204085	1
854	0.023882333	1
855	0.024547951	1
856	0.02409645	1
857	0.02517391	1
858	0.024876142	1
859	0.024476521	1
860	0.02456069	1
861	0.023915455	1
862	0.023383632	1
863	0.023921855	1
864	0.024360882	1
865	0.024161961	1
866	0.025133891	1
867	0.024824856	1
868	0.025425332	1
869	0.02454116	1
870	0.024930831	1
871	0.024528779	1
872	0.026346678	1
873	0.024786595	1
874	0.024920633	1
875	0.024251515	1
876	0.025557617	1
877	0.025530905	1
878	0.023317309	1
879	0.023202252	1
880	0.022941196	1
881	0.023927709	1
882	0.02492746	1
883	0.020106103	1
884	0.027052229	1
885	0.023266453	1
886	0.025138389	1
887	0.021664996	1
888	0.022989148	1
889	0.026155615	1
890	0.019635521	1
891	0.024435498	1
892	0.020657489	1
893	0.023411278	1
894	0.013143158	1
895	0.006274883	1
896	0.016909719	1
897	0.022690665	1
898	0.012660627	1
899	0.016579157	1
900	0.010575666	1
600	0.010947375	2
601	0.011081908	2
602	0.011290043	2
603	0.011443153	2
604	0.011569412	2
605	0.011792703	2
606	0.012057411	2
607	0.012393899	2
608	0.012549184	2
609	0.012965043	2
610	0.013369742	2
611	0.013769527	2
612	0.014200171	2
613	0.014760199	2
614	0.015105193	2
615	0.01563875	2
616	0.016078692	2
617	0.016589805	2
618	0.017153114	2
619	0.017524973	2
620	0.01808499	2
621	0.018622275	2
622	0.019163392	2
623	0.019653803	2
624	0.020243151	2
625	0.020768045	2
626	0.021280959	2
627	0.021858964	2
628	0.022430353	2
629	0.023108108	2
630	0.023707334	2
631	0.024476549	2
632	0.025104873	2
633	0.02575358	2
634	0.026355231	2
635	0.027143788	2
636	0.027999263	2
637	0.0287665	2
638	0.029638123	2
639	0.030364426	2
640	0.031245302	2
641	0.032228492	2
642	0.033305213	2
643	0.034117114	2
644	0.035157103	2
645	0.036131449	2
646	0.037123632	2
647	0.038240701	2
648	0.039437629	2
649	0.040525917	2
650	0.041667227	2
651	0.042749211	2
652	0.043961141	2
653	0.045096476	2
654	0.046271008	2
655	0.047391534	2
656	0.048634198	2
657	0.049675651	2
658	0.050981607	2
659	0.052207947	2
660	0.053352609	2
661	0.054637395	2
662	0.055743743	2
663	0.05694747	2
664	0.058091063	2
665	0.059357736	2
666	0.0605327	2
667	0.061760414	2
668	0.063029885	2
669	0.064806245	2
670	0.065856263	2
671	0.066504851	2
672	0.067461342	2
673	0.068632662	2
674	0.069761224	2
675	0.070917159	2
676	0.071996279	2
677	0.073568814	2
678	0.074604288	2
679	0.075695582	2
680	0.077278309	2
681	0.078442208	2
682	0.079807192	2
683	0.081047468	2
684	0.082476608	2
685	0.083807759	2
686	0.085345671	2
687	0.086700574	2
688	0.088170923	2
689	0.089712493	2
690	0.09119916	2
691	0.092542976	2
692	0.09366297	2
693	0.095382191	2
694	0.097025864	2
695	0.098613791	2
696	0.10032811	2
697	0.102041386	2
698	0.103251122	2
699	0.104986377	2
700	0.106475182	2
701	0.108145922	2
702	0.109502025	2
703	0.110875674	2
704	0.112443082	2
705	0.114015266	2
706	0.115366958	2
707	0.116688594	2
708	0.118119314	2
709	0.119544506	2
710	0.120726772	2
711	0.121784262	2
712	0.122981206	2
713	0.124079451	2
714	0.125106439	2
715	0.126257852	2
716	0.127156749	2
717	0.127931982	2
718	0.129909083	2
719	0.129379064	2
720	0.129993677	2
721	0.130911619	2
722	0.13196674	2
723	0.132449254	2
724	0.13302727	2
725	0.133644998	2
726	0.134011313	2
727	0.134439409	2
728	0.134857997	2
729	0.135150909	2
730	0.135343567	2
731	0.13523078	2
732	0.135128647	2
733	0.135388508	2
734	0.135434672	2
735	0.135325328	2
736	0.135402322	2
737	0.135538295	2
738	0.135515407	2
739	0.135707095	2
740	0.135670722	2
741	0.135452643	2
742	0.135717541	2
743	0.135237947	2
744	0.135433376	2
745	0.135664433	2
746	0.135771111	2
747	0.13617973	2
748	0.136705399	2
749	0.137142763	2
750	0.137528434	2
751	0.1381661	2
752	0.138615802	2
753	0.139471754	2
754	0.140560418	2
755	0.141216815	2
756	0.142388195	2
757	0.14407815	2
758	0.145286545	2
759	0.146777317	2
760	0.14812164	2
761	0.149111778	2
762	0.150972232	2
763	0.152509525	2
764	0.153998569	2
765	0.155799508	2
766	0.15768373	2
767	0.159987792	2
768	0.161849976	2
769	0.163696915	2
770	0.165405735	2
771	0.16722481	2
772	0.169430643	2
773	0.171437457	2
774	0.173408002	2
775	0.175193369	2
776	0.176959857	2
777	0.178866819	2
778	0.180746347	2
779	0.182694197	2
780	0.184147298	2
781	0.185632587	2
782	0.187638626	2
783	0.188507527	2
784	0.189771712	2
785	0.191177696	2
786	0.192281455	2
787	0.19313404	2
788	0.194064409	2
789	0.19457522	2
790	0.195257872	2
791	0.195775107	2
792	0.195683494	2
793	0.196078956	2
794	0.196105629	2
795	0.195927367	2
796	0.195384339	2
797	0.195030391	2
798	0.193981335	2
799	0.193361849	2
800	0.192052305	2
801	0.190308273	2
802	0.189493105	2
803	0.187843829	2
804	0.185747236	2
805	0.183849186	2
806	0.181777611	2
807	0.1798722	2
808	0.177258968	2
809	0.17422843	2
810	0.171625271	2
811	0.169139907	2
812	0.165854752	2
813	0.162993923	2
814	0.1596369	2
815	0.156382501	2
816	0.153147519	2
817	0.149623632	2
818	0.146093786	2
819	0.142425478	2
820	0.138638958	2
821	0.135832861	2
822	0.131780267	2
823	0.128607974	2
824	0.125263155	2
825	0.121591844	2
826	0.1178248	2
827	0.114192002	2
828	0.110570774	2
829	0.107320085	2
830	0.103717439	2
831	0.100530163	2
832	0.096600808	2
833	0.093352422	2
834	0.089798145	2
835	0.086847253	2
836	0.083677016	2
837	0.081248917	2
838	0.078036502	2
839	0.075320266	2
840	0.072631709	2
841	0.069980346	2
842	0.067160055	2
843	0.063905895	2
844	0.061851263	2
845	0.059617724	2
846	0.057605516	2
847	0.054814007	2
848	0.052565265	2
849	0.05122	2
850	0.048921943	2
851	0.047184493	2
852	0.045771711	2
853	0.04414513	2
854	0.042024925	2
855	0.040848382	2
856	0.039404154	2
857	0.037472077	2
858	0.037275862	2
859	0.035326697	2
860	0.03333227	2
861	0.034393717	2
862	0.032351658	2
863	0.032700617	2
864	0.030447217	2
865	0.02988277	2
866	0.028890068	2
867	0.029209735	2
868	0.028674323	2
869	0.027568128	2
870	0.024992192	2
871	0.026601888	2
872	0.025794426	2
873	0.025698567	2
874	0.024143709	2
875	0.025992448	2
876	0.022325395	2
877	0.023226745	2
878	0.026828887	2
879	0.023748398	2
880	0.021839393	2
881	0.020441668	2
882	0.022217683	2
883	0.021104911	2
884	0.021323046	2
885	0.021383734	2
886	0.020843241	2
887	0.019853866	2
888	0.01931408	2
889	0.023483846	2
890	0.017269759	2
891	0.021250784	2
892	0.018584261	2
893	0.014501787	2
894	0.017813049	2
895	0.023219891	2
896	0.013999244	2
897	0.015309956	2
898	0.017884282	2
899	0.015426803	2
900	0.015889408	2
