# Supplementary material for: Photoacoustic imaging to localize indeterminate pulmonary nodules: A preclinical study
Source: PLoS One. 2020 Apr 21;15(4):e0231488. doi: 10.1371/journal.pone.0231488 (PMC7173852; doi:10.1371/journal.pone.0231488)
Supplement: S1 Data set — (ZIP) [file pone.0231488.s005.zip › data set/ICGalbumin.csv]

Wavelength (nm)	sample1	sample2	sample3	sample4	sample5
900	0.015889408	0.011376344	0.014434799	0.014808326	0.012223919
899	0.015426803	0.019814659	0.019724309	0.01586041	0.010642459
898	0.017884282	0.014872854	0.019629726	0.015593641	0.0134846
897	0.015309956	0.025192866	0.022456549	0.022817427	0.019255251
896	0.013999244	0.017394815	0.022920948	0.016765729	0.007904885
895	0.023219891	0.027154837	0.027049311	0.02162848	0.018991824
894	0.017813049	0.017723519	0.019375464	0.014910572	0.016006412
893	0.014501787	0.01854098	0.020762125	0.019553792	0.019497149
892	0.018584261	0.016803665	0.020076497	0.017860223	0.016746545
891	0.021250784	0.01288656	0.018755559	0.018901618	0.013137154
890	0.017269759	0.026285153	0.024226032	0.021374434	0.010820447
889	0.023483846	0.017582061	0.019314595	0.015209653	0.016031712
888	0.01931408	0.024240157	0.026045932	0.021935739	0.01652981
887	0.019853866	0.023694649	0.021701867	0.023134071	0.015391695
886	0.020843241	0.02215399	0.025366023	0.028372431	0.01362513
885	0.021383734	0.019560967	0.024017159	0.021840155	0.01703782
884	0.021323046	0.022740688	0.026950611	0.025702659	0.01450259
883	0.021104911	0.020012222	0.027646719	0.018749531	0.015043311
882	0.022217683	0.026475502	0.026854634	0.024899799	0.014892864
881	0.020441668	0.022313951	0.027194574	0.022551723	0.014318004
880	0.021839393	0.025734847	0.028615233	0.025800744	0.015309902
879	0.023748398	0.02463975	0.025805881	0.022781007	0.014193029
878	0.026828887	0.024644928	0.029955734	0.029152537	0.014450748
877	0.023226745	0.023037024	0.026780179	0.024576331	0.013646579
876	0.022325395	0.025107121	0.030811019	0.027175311	0.015887044
875	0.025992448	0.022480894	0.028196828	0.023161948	0.015537807
874	0.024143709	0.027808852	0.03153709	0.027748914	0.014431776
873	0.025698567	0.024967926	0.029771809	0.026520599	0.013258143
872	0.025794426	0.02655717	0.03281004	0.029202618	0.013250403
871	0.026601888	0.023743832	0.031078961	0.027862009	0.013399107
870	0.024992192	0.027976844	0.033213355	0.030361762	0.014363273
869	0.027568128	0.026257489	0.03129521	0.027919367	0.01307734
868	0.028674323	0.028292218	0.033723842	0.03226145	0.01321571
867	0.029209735	0.026946398	0.03217293	0.029768344	0.011934629
866	0.028890068	0.028440194	0.034865342	0.031898241	0.011477439
865	0.02988277	0.029437546	0.035823066	0.030388413	0.013337442
864	0.030447217	0.027417444	0.035880107	0.033975031	0.012746374
863	0.032700617	0.029357385	0.037014414	0.032473877	0.011858219
862	0.032351658	0.031227862	0.03806657	0.035243452	0.010863893
861	0.034393717	0.03102516	0.037419479	0.036700107	0.012051051
860	0.03333227	0.031273261	0.039592516	0.035958163	0.010926403
859	0.035326697	0.03288858	0.041647993	0.038280785	0.012057864
858	0.037275862	0.033647615	0.041232787	0.038383283	0.010949233
857	0.037472077	0.034360349	0.043120038	0.040319201	0.011149256
856	0.039404154	0.035309598	0.043746397	0.04273073	0.011495061
855	0.040848382	0.037791602	0.046428122	0.042858563	0.009182473
854	0.042024925	0.038762316	0.046823442	0.044426788	0.0101941
853	0.04414513	0.039742351	0.048101868	0.046495218	0.009638443
852	0.045771711	0.040914536	0.050867859	0.047107942	0.010183367
851	0.047184493	0.043476336	0.051180679	0.049916055	0.010106921
850	0.048921943	0.043976065	0.052616309	0.05044122	0.008725211
849	0.05122	0.046475049	0.053665113	0.052596383	0.009008115
848	0.052565265	0.048494346	0.056953046	0.055370659	0.00796531
847	0.054814007	0.049831618	0.059048582	0.057353344	0.008676907
846	0.057605516	0.051846839	0.060932703	0.059209168	0.007856726
845	0.059617724	0.054346804	0.063199766	0.061234143	0.00826938
844	0.061851263	0.056765296	0.065181427	0.063974127	0.007556922
843	0.063905895	0.059041493	0.068359286	0.066168465	0.006904803
842	0.067160055	0.061267767	0.069785051	0.06921643	0.007933805
841	0.069980346	0.064856134	0.073186599	0.072058067	0.008233842
840	0.072631709	0.067218795	0.074886799	0.074542172	0.007938708
839	0.075320266	0.070671126	0.07888449	0.077764973	0.007507194
838	0.078036502	0.074276969	0.081485912	0.08089909	0.007606524
837	0.081248917	0.077319257	0.084378347	0.085279293	0.006954488
836	0.083677016	0.080471173	0.087776788	0.088334911	0.007264326
835	0.086847253	0.083810553	0.091327392	0.091890357	0.007479435
834	0.089798145	0.087877586	0.094634615	0.095997192	0.007499188
833	0.093352422	0.092189528	0.098164372	0.099663474	0.00710784
832	0.096600808	0.09673664	0.102328107	0.103726842	0.007480252
831	0.100530163	0.100873709	0.105718851	0.107763127	0.007400014
830	0.103717439	0.105329417	0.10988465	0.111983188	0.007777156
829	0.107320085	0.109841548	0.113877833	0.116268702	0.008200497
828	0.110570774	0.114304513	0.118509106	0.121177651	0.008280118
827	0.114192002	0.11975918	0.12342529	0.125892982	0.007912636
826	0.1178248	0.125291959	0.127505988	0.130862802	0.008085025
825	0.121591844	0.130216315	0.132401675	0.135864049	0.008037029
824	0.125263155	0.135180697	0.137356043	0.140948474	0.008101824
823	0.128607974	0.140641749	0.142087847	0.146073565	0.008275765
822	0.131780267	0.14660655	0.14710696	0.151712865	0.008517879
821	0.135832861	0.152320951	0.151727885	0.157307208	0.00844191
820	0.138638958	0.157739297	0.157049626	0.162501782	0.008255449
819	0.142425478	0.163437516	0.162050575	0.167928889	0.008573241
818	0.146093786	0.169220924	0.167095169	0.173051119	0.008864553
817	0.149623632	0.174515054	0.172064155	0.178924114	0.008751015
816	0.153147519	0.180760905	0.176688492	0.183973759	0.008657523
815	0.156382501	0.186013162	0.181486189	0.189163134	0.008875808
814	0.1596369	0.191479877	0.186333627	0.194078848	0.00877109
813	0.162993923	0.197035909	0.190843061	0.199077711	0.009273882
812	0.165854752	0.202162623	0.195549905	0.204185218	0.00930797
811	0.169139907	0.207500845	0.199689567	0.208752841	0.009151381
810	0.171625271	0.212073043	0.203832716	0.213187516	0.00922639
809	0.17422843	0.216742024	0.207566351	0.217555955	0.009332487
808	0.177258968	0.221168935	0.211498514	0.221504375	0.009203439
807	0.1798722	0.225092426	0.214657083	0.225509808	0.009685344
806	0.181777611	0.228854373	0.218333826	0.228888825	0.009789675
805	0.183849186	0.232274413	0.221290767	0.232216835	0.009485438
804	0.185747236	0.235409468	0.223875314	0.235291526	0.009870778
803	0.187843829	0.238770872	0.226525098	0.238025129	0.009763808
802	0.189493105	0.241372854	0.228560224	0.240188852	0.009921837
801	0.190308273	0.243734673	0.230532825	0.242602453	0.009834395
800	0.192052305	0.245556772	0.232125297	0.244237021	0.00996906
799	0.193361849	0.246971056	0.233603388	0.245549947	0.009946335
798	0.193981335	0.247878254	0.234218374	0.246775538	0.009798253
797	0.195030391	0.248939276	0.235090882	0.248162493	0.009668351
796	0.195384339	0.249649555	0.235672563	0.248233512	0.009889686
795	0.195927367	0.249778122	0.236114785	0.248666048	0.009559075
794	0.196105629	0.25029543	0.235842377	0.248535276	0.00973384
793	0.196078956	0.250131995	0.235783964	0.248369321	0.010013005
792	0.195683494	0.249015421	0.235003531	0.247959808	0.010096455
791	0.195775107	0.248309806	0.23394683	0.24710986	0.00956376
790	0.195257872	0.247388616	0.233069658	0.246281713	0.00974525
789	0.19457522	0.246010378	0.231883138	0.244660139	0.009438399
788	0.194064409	0.244239464	0.230605379	0.242861033	0.009396285
787	0.19313404	0.242159098	0.228717595	0.24140805	0.009408665
786	0.192281455	0.240652055	0.226885766	0.239326879	0.009526343
785	0.191177696	0.238062397	0.224832267	0.237192392	0.009772783
784	0.189771712	0.235274166	0.222662747	0.234937593	0.009265182
783	0.188507527	0.232742339	0.220445916	0.232187629	0.009486787
782	0.187638626	0.23014009	0.218145832	0.229627073	0.009514886
781	0.185632587	0.227055728	0.215389282	0.227640033	0.009548623
780	0.184147298	0.223953396	0.212466791	0.224621669	0.009203175
779	0.182694197	0.221263796	0.210012451	0.221154377	0.009028888
778	0.180746347	0.217538908	0.207315058	0.218288049	0.009071046
777	0.178866819	0.214361459	0.204045445	0.21558851	0.009251616
776	0.176959857	0.211372867	0.201152429	0.212180883	0.008897922
775	0.175193369	0.2078484	0.198267117	0.208905578	0.008907619
774	0.173408002	0.20454517	0.195499674	0.205639854	0.009009463
773	0.171437457	0.200708151	0.192980245	0.203120485	0.008969267
772	0.169430643	0.197643757	0.18948333	0.199338779	0.008818215
771	0.16722481	0.193885893	0.186580941	0.196107447	0.008815256
770	0.165405735	0.190868855	0.183896199	0.193216428	0.008383952
769	0.163696915	0.187559038	0.181008667	0.190037623	0.008710526
768	0.161849976	0.184623227	0.178157225	0.187055007	0.008509061
767	0.159987792	0.181491509	0.1755099	0.184283271	0.00843328
766	0.15768373	0.17799446	0.173137426	0.180885345	0.008403825
765	0.155799508	0.175088555	0.170376658	0.178388998	0.008585201
764	0.153998569	0.172361359	0.168548971	0.175840437	0.008652771
763	0.152509525	0.169523045	0.166245654	0.174035579	0.008436737
762	0.150972232	0.167064712	0.163865253	0.171060234	0.008438082
761	0.149111778	0.164250895	0.161797002	0.168132201	0.008441065
760	0.14812164	0.161962912	0.159369558	0.165950596	0.008260594
759	0.146777317	0.159883231	0.15763323	0.164020732	0.008337191
758	0.145286545	0.157904521	0.155691177	0.162127718	0.008316873
757	0.14407815	0.156151027	0.154132769	0.160511628	0.008044228
756	0.142388195	0.153671205	0.152963966	0.158368915	0.008157712
755	0.141216815	0.151833102	0.15159443	0.15715456	0.00802192
754	0.140560418	0.150568679	0.150310338	0.155814484	0.008019072
753	0.139471754	0.148919359	0.149470151	0.154623926	0.00790333
752	0.138615802	0.147595987	0.147775441	0.153101265	0.008018966
751	0.1381661	0.146418557	0.14692165	0.151996106	0.007881846
750	0.137528434	0.145622507	0.14583762	0.151180685	0.007838196
749	0.137142763	0.144814923	0.145405158	0.149986014	0.00762204
748	0.136705399	0.144047067	0.144678474	0.149313286	0.007636003
747	0.13617973	0.142901316	0.144064948	0.148652494	0.007786591
746	0.135771111	0.142308399	0.14409034	0.148304552	0.007812656
745	0.135664433	0.141996086	0.143703446	0.148283288	0.007754256
744	0.135433376	0.141434759	0.143544868	0.147846744	0.007927293
743	0.135237947	0.141137585	0.14315556	0.147575051	0.007860891
742	0.135717541	0.141053513	0.142440543	0.146835581	0.007877022
741	0.135452643	0.140783161	0.142414242	0.146483719	0.007689276
740	0.135670722	0.140585572	0.142376438	0.146544442	0.007546912
739	0.135707095	0.140302926	0.142137826	0.146362752	0.007422976
738	0.135515407	0.14011839	0.142043188	0.146099106	0.007344065
737	0.135538295	0.139660701	0.142195076	0.146014139	0.00737329
736	0.135402322	0.139650658	0.14213191	0.146262318	0.007201552
735	0.135325328	0.139287353	0.141794384	0.145829976	0.007166628
734	0.135434672	0.139028326	0.141780213	0.145776853	0.006883238
733	0.135388508	0.138690397	0.141491205	0.145445213	0.006682171
732	0.135128647	0.13841717	0.141028121	0.144832522	0.006798193
731	0.13523078	0.138034463	0.140584141	0.144223571	0.006439738
730	0.135343567	0.137939185	0.140086114	0.143805802	0.006194788
729	0.135150909	0.137426093	0.139503732	0.143609241	0.006044016
728	0.134857997	0.136865422	0.139307931	0.14303048	0.005794698
727	0.134439409	0.136219904	0.138571918	0.142328695	0.00530941
726	0.134011313	0.135596082	0.137851283	0.141695768	0.005214613
725	0.133644998	0.134777471	0.137194336	0.140724242	0.004821366
724	0.13302727	0.13374953	0.136434749	0.139971718	0.004533511
723	0.132449254	0.132827908	0.135720864	0.139036566	0.004310313
722	0.13196674	0.131937087	0.134851217	0.137938649	0.004190564
721	0.130911619	0.130472615	0.133820266	0.136947915	0.003691921
720	0.129993677	0.129405379	0.132704407	0.136101395	0.003358507
719	0.129379064	0.128138885	0.131837353	0.135062933	0.003140657
718	0.129909083	0.128320038	0.131981745	0.135247171	0.004507381
717	0.127931982	0.126283199	0.129971445	0.132873282	0.003152756
716	0.127156749	0.12495327	0.12900427	0.131874591	0.003102618
715	0.126257852	0.123452291	0.127646029	0.130504906	0.003094353
714	0.125106439	0.12220452	0.126288623	0.129224584	0.002863581
713	0.124079451	0.120660737	0.125169009	0.127772361	0.002745558
712	0.122981206	0.119308777	0.123847961	0.126415059	0.002682755
711	0.121784262	0.117657647	0.122440003	0.125094533	0.002359146
710	0.120726772	0.116258487	0.121069878	0.123559929	0.002678276
709	0.119544506	0.114563115	0.119940482	0.122016437	0.002588816
708	0.118119314	0.112987645	0.118555427	0.120363265	0.00264249
707	0.116688594	0.111149095	0.11698556	0.118960887	0.002510441
706	0.115366958	0.10982798	0.115268856	0.11744272	0.002514997
705	0.114015266	0.108125001	0.113825448	0.115760632	0.002494611
704	0.112443082	0.106457852	0.112405188	0.11420995	0.002480475
703	0.110875674	0.104837142	0.1108988	0.112411164	0.002585613
702	0.109502025	0.102883183	0.109381795	0.11077524	0.002426353
701	0.108145922	0.101372458	0.107620128	0.108964443	0.002530853
700	0.106475182	0.09942387	0.106336042	0.107486397	0.002564339
699	0.104986377	0.097831361	0.104637422	0.105823867	0.002695935
698	0.103251122	0.096125141	0.103366479	0.104072899	0.002437546
697	0.102041386	0.094584435	0.101654455	0.102392003	0.002476804
696	0.10032811	0.093047895	0.099919297	0.100736782	0.002448818
695	0.098613791	0.091272995	0.098549902	0.098919384	0.002462563
694	0.097025864	0.089588836	0.096937478	0.097513571	0.00220348
693	0.095382191	0.088196456	0.095355362	0.095886193	0.002274827
692	0.09366297	0.086620212	0.093979016	0.094374709	0.002384445
691	0.092542976	0.085218713	0.092419051	0.092657156	0.002326509
690	0.09119916	0.083788104	0.091487691	0.091406144	0.002369687
689	0.089712493	0.082164064	0.089988954	0.090131484	0.002309151
688	0.088170923	0.0807916	0.088515081	0.088331386	0.002312508
687	0.086700574	0.079352602	0.087044075	0.087012887	0.002320341
686	0.085345671	0.078037806	0.085784249	0.08562649	0.002410838
685	0.083807759	0.076716565	0.084510967	0.084287122	0.00235951
684	0.082476608	0.075515166	0.083216883	0.082831219	0.002426717
683	0.081047468	0.07407286	0.082041286	0.081350274	0.002098616
682	0.079807192	0.072936758	0.080621958	0.080208302	0.002185581
681	0.078442208	0.071745053	0.079410501	0.07876648	0.002052266
680	0.077278309	0.070511088	0.078408346	0.077573329	0.002192813
679	0.075695582	0.069275178	0.076636083	0.075917386	0.002149679
678	0.074604288	0.068211235	0.07579907	0.075034522	0.002074712
677	0.073568814	0.067267388	0.074556775	0.073997222	0.002074374
676	0.071996279	0.066149026	0.073351979	0.072774962	0.001982543
675	0.070917159	0.064976431	0.072283827	0.071497872	0.002029197
674	0.069761224	0.064006254	0.071303852	0.070428059	0.001931655
673	0.068632662	0.062952138	0.070272855	0.069343649	0.001957787
672	0.067461342	0.062108148	0.069269471	0.068316869	0.001801772
671	0.066504851	0.06132843	0.068272665	0.06760335	0.00216893
670	0.065856263	0.060486995	0.067593642	0.066565193	0.00222786
669	0.064806245	0.059753958	0.066751733	0.065787524	0.002525907
668	0.063029885	0.058286112	0.065171443	0.0642417	0.001717119
667	0.061760414	0.056998264	0.063870393	0.063046888	0.001474246
666	0.0605327	0.056149084	0.062819563	0.06180691	0.00150352
665	0.059357736	0.055046108	0.06168662	0.060710683	0.001306642
664	0.058091063	0.053881627	0.060607366	0.05948611	0.00119117
663	0.05694747	0.052889925	0.059295032	0.058467146	0.000795401
662	0.055743743	0.051860843	0.058234189	0.057216916	0.000688906
661	0.054637395	0.050826684	0.057082128	0.056186762	0.000453474
660	0.053352609	0.049790595	0.055927347	0.05499287	0.000336182
659	0.052207947	0.048830573	0.054728054	0.05383946	0.000129527
658	0.050981607	0.047688309	0.053639311	0.052723475	-7.09E-05
657	0.049675651	0.04666682	0.052527871	0.051441561	-0.000293913
656	0.048634198	0.045677293	0.051360905	0.050371885	-0.000484057
655	0.047391534	0.044362105	0.050185386	0.049257923	-0.000670602
654	0.046271008	0.043600727	0.049087811	0.048061732	-0.001051302
653	0.045096476	0.042452335	0.047890875	0.046974089	-0.001204924
652	0.043961141	0.041251093	0.046652727	0.045879643	-0.001420522
651	0.042749211	0.040225107	0.045434996	0.044627439	-0.001846347
650	0.041667227	0.039240696	0.044308666	0.043371458	-0.002093109
649	0.040525917	0.038196377	0.043316081	0.042280134	-0.002323253
648	0.039437629	0.03709992	0.042051047	0.041144416	-0.002609372
647	0.038240701	0.035963759	0.041009203	0.040008683	-0.002817434
646	0.037123632	0.035172794	0.03986264	0.039029006	-0.002903583
645	0.036131449	0.03415937	0.03879628	0.037898444	-0.003254892
644	0.035157103	0.033223189	0.03770579	0.036828492	-0.003428951
643	0.034117114	0.032228466	0.036694191	0.035887335	-0.003752685
642	0.033305213	0.031370804	0.03582627	0.034783755	-0.003833927
641	0.032228492	0.030336028	0.034657262	0.033792671	-0.004001855
640	0.031245302	0.02954288	0.033633098	0.032808784	-0.004199714
639	0.030364426	0.028739367	0.032752674	0.032014817	-0.004455034
638	0.029638123	0.027850278	0.03190802	0.031158466	-0.004318807
637	0.0287665	0.027124444	0.031002501	0.030162154	-0.00457339
636	0.027999263	0.026468294	0.030268496	0.0294363	-0.004621748
635	0.027143788	0.025689229	0.029458877	0.028584212	-0.004790857
634	0.026355231	0.025022162	0.028686436	0.027872663	-0.004805296
633	0.02575358	0.024290331	0.02784658	0.027041679	-0.004879533
632	0.025104873	0.0236423	0.027231753	0.026401801	-0.004853167
631	0.024476549	0.023034211	0.026665302	0.025715429	-0.004772423
630	0.023707334	0.022466471	0.02598184	0.025060829	-0.005026842
629	0.023108108	0.021778965	0.025349092	0.02445809	-0.005052942
628	0.022430353	0.021364754	0.024537489	0.023747304	-0.004884549
627	0.021858964	0.020707414	0.024046324	0.02315261	-0.004912756
626	0.021280959	0.020243721	0.023476686	0.022583626	-0.00505243
625	0.020768045	0.019815851	0.022874642	0.022145301	-0.004915725
624	0.020243151	0.019331997	0.022322698	0.021574423	-0.004989892
623	0.019653803	0.018825866	0.021811655	0.020992992	-0.004991427
622	0.019163392	0.018369928	0.021441713	0.020587645	-0.004914701
621	0.018622275	0.017976247	0.020883029	0.02006755	-0.00496169
620	0.01808499	0.017544594	0.020447394	0.019614749	-0.00500325
619	0.017524973	0.016925842	0.019934785	0.018937308	-0.00496947
618	0.017153114	0.01658709	0.019457242	0.018597256	-0.005064763
617	0.016589805	0.016168367	0.018884126	0.018044835	-0.005106363
616	0.016078692	0.015537351	0.018484036	0.017688304	-0.005085435
615	0.01563875	0.015257187	0.017950967	0.017202236	-0.005223672
614	0.015105193	0.014782454	0.017527964	0.016717812	-0.005196714
613	0.014760199	0.014349467	0.017031709	0.016267333	-0.005156299
612	0.014200171	0.013999057	0.016645318	0.015925737	-0.005403643
611	0.013769527	0.013699233	0.016256932	0.015503039	-0.005537383
610	0.013369742	0.013263587	0.015892038	0.015046285	-0.005445211
609	0.012965043	0.013067656	0.015554629	0.014694831	-0.005586298
608	0.012549184	0.01272497	0.015222763	0.014605353	-0.005643538
607	0.012393899	0.012530826	0.014955234	0.014103252	-0.005509166
606	0.012057411	0.012298608	0.014618604	0.0139121	-0.005695251
605	0.011792703	0.012132685	0.014522744	0.013694477	-0.005548679
604	0.011569412	0.011957246	0.014292027	0.013412776	-0.005451653
603	0.011443153	0.011781319	0.014093599	0.013396224	-0.005498584
602	0.011290043	0.01163931	0.014031406	0.01327066	-0.005330927
601	0.011081908	0.011543865	0.013878878	0.013086997	-0.005252573
600	0.010947375	0.011465079	0.013730998	0.012821954	-0.005049053
