# Supplementary material for: Photoacoustic imaging to localize indeterminate pulmonary nodules: A preclinical study
Source: PLoS One. 2020 Apr 21;15(4):e0231488. doi: 10.1371/journal.pone.0231488 (PMC7173852; doi:10.1371/journal.pone.0231488)
Supplement: S1 Data set — (ZIP) [file pone.0231488.s005.zip › data set/ICGalbumin.xlsx]

## Sheet: ICGalbumin
Wavelength (nm)	0.20ug/ml	0.38ug/ml	albumin	sample2	sample4	Wavelength (nm)	ICG	ICG with albumin
600	0.0109474	0.013731	-0.00504905	0.0114651	0.012822	600	0.0162678	0.013731
601	0.0110819	0.0138789	-0.00525257	0.0115439	0.013087	601	0.0166029	0.0138789
602	0.01129	0.0140314	-0.00533093	0.0116393	0.0132707	602	0.0169413	0.0140314
603	0.0114432	0.0140936	-0.00549858	0.0117813	0.0133962	603	0.0170586	0.0140936
604	0.0115694	0.014292	-0.00545165	0.0119572	0.0134128	604	0.0174939	0.014292
605	0.0117927	0.0145227	-0.00554868	0.0121327	0.0136945	605	0.0178351	0.0145227
606	0.0120574	0.0146186	-0.00569525	0.0122986	0.0139121	606	0.0183104	0.0146186
607	0.0123939	0.0149552	-0.00550917	0.0125308	0.0141033	607	0.0186327	0.0149552
608	0.0125492	0.0152228	-0.00564354	0.012725	0.0146054	608	0.0191178	0.0152228
609	0.012965	0.0155546	-0.0055863	0.0130677	0.0146948	609	0.0196718	0.0155546
610	0.0133697	0.015892	-0.00544521	0.0132636	0.0150463	610	0.0202985	0.015892
611	0.0137695	0.0162569	-0.00553738	0.0136992	0.015503	611	0.0207746	0.0162569
612	0.0142002	0.0166453	-0.00540364	0.0139991	0.0159257	612	0.0214187	0.0166453
613	0.0147602	0.0170317	-0.0051563	0.0143495	0.0162673	613	0.0222157	0.0170317
614	0.0151052	0.017528	-0.00519671	0.0147825	0.0167178	614	0.0228514	0.017528
615	0.0156387	0.017951	-0.00522367	0.0152572	0.0172022	615	0.0234088	0.017951
616	0.0160787	0.018484	-0.00508544	0.0155374	0.0176883	616	0.0241664	0.018484
617	0.0165898	0.0188841	-0.00510636	0.0161684	0.0180448	617	0.0248007	0.0188841
618	0.0171531	0.0194572	-0.00506476	0.0165871	0.0185973	618	0.0256158	0.0194572
619	0.017525	0.0199348	-0.00496947	0.0169258	0.0189373	619	0.0263255	0.0199348
620	0.018085	0.0204474	-0.00500325	0.0175446	0.0196147	620	0.0269826	0.0204474
621	0.0186223	0.020883	-0.00496169	0.0179762	0.0200675	621	0.0279012	0.020883
622	0.0191634	0.0214417	-0.0049147	0.0183699	0.0205876	622	0.0285451	0.0214417
623	0.0196538	0.0218117	-0.00499143	0.0188259	0.020993	623	0.0293445	0.0218117
624	0.0202432	0.0223227	-0.00498989	0.019332	0.0215744	624	0.0299135	0.0223227
625	0.020768	0.0228746	-0.00491573	0.0198159	0.0221453	625	0.0306935	0.0228746
626	0.021281	0.0234767	-0.00505243	0.0202437	0.0225836	626	0.0314489	0.0234767
627	0.021859	0.0240463	-0.00491276	0.0207074	0.0231526	627	0.0322679	0.0240463
628	0.0224304	0.0245375	-0.00488455	0.0213648	0.0237473	628	0.0331395	0.0245375
629	0.0231081	0.0253491	-0.00505294	0.021779	0.0244581	629	0.0340237	0.0253491
630	0.0237073	0.0259818	-0.00502684	0.0224665	0.0250608	630	0.0347977	0.0259818
631	0.0244765	0.0266653	-0.00477242	0.0230342	0.0257154	631	0.0355886	0.0266653
632	0.0251049	0.0272318	-0.00485317	0.0236423	0.0264018	632	0.0364475	0.0272318
633	0.0257536	0.0278466	-0.00487953	0.0242903	0.0270417	633	0.0374411	0.0278466
634	0.0263552	0.0286864	-0.0048053	0.0250222	0.0278727	634	0.0382865	0.0286864
635	0.0271438	0.0294589	-0.00479086	0.0256892	0.0285842	635	0.0392113	0.0294589
636	0.0279993	0.0302685	-0.00462175	0.0264683	0.0294363	636	0.0402484	0.0302685
637	0.0287665	0.0310025	-0.00457339	0.0271244	0.0301622	637	0.0411846	0.0310025
638	0.0296381	0.031908	-0.00431881	0.0278503	0.0311585	638	0.0422109	0.031908
639	0.0303644	0.0327527	-0.00445503	0.0287394	0.0320148	639	0.043236	0.0327527
640	0.0312453	0.0336331	-0.00419971	0.0295429	0.0328088	640	0.0444565	0.0336331
641	0.0322285	0.0346573	-0.00400186	0.030336	0.0337927	641	0.0454227	0.0346573
642	0.0333052	0.0358263	-0.00383393	0.0313708	0.0347838	642	0.0468076	0.0358263
643	0.0341171	0.0366942	-0.00375268	0.0322285	0.0358873	643	0.0478286	0.0366942
644	0.0351571	0.0377058	-0.00342895	0.0332232	0.0368285	644	0.0490591	0.0377058
645	0.0361314	0.0387963	-0.00325489	0.0341594	0.0378984	645	0.0504248	0.0387963
646	0.0371236	0.0398626	-0.00290358	0.0351728	0.039029	646	0.051553	0.0398626
647	0.0382407	0.0410092	-0.00281743	0.0359638	0.0400087	647	0.0529398	0.0410092
648	0.0394376	0.042051	-0.00260937	0.0370999	0.0411444	648	0.0542285	0.042051
649	0.0405259	0.0433161	-0.00232325	0.0381964	0.0422801	649	0.0555955	0.0433161
650	0.0416672	0.0443087	-0.00209311	0.0392407	0.0433715	650	0.0569053	0.0443087
651	0.0427492	0.045435	-0.00184635	0.0402251	0.0446274	651	0.0581627	0.045435
652	0.0439611	0.0466527	-0.00142052	0.0412511	0.0458796	652	0.0595691	0.0466527
653	0.0450965	0.0478909	-0.00120492	0.0424523	0.0469741	653	0.0612048	0.0478909
654	0.046271	0.0490878	-0.0010513	0.0436007	0.0480617	654	0.0624963	0.0490878
655	0.0473915	0.0501854	-0.000670602	0.0443621	0.0492579	655	0.0639039	0.0501854
656	0.0486342	0.0513609	-0.000484057	0.0456773	0.0503719	656	0.0653719	0.0513609
657	0.0496757	0.0525279	-0.000293913	0.0466668	0.0514416	657	0.0667884	0.0525279
658	0.0509816	0.0536393	-7.09e-05	0.0476883	0.0527235	658	0.0682823	0.0536393
659	0.0522079	0.0547281	0.000129527	0.0488306	0.0538395	659	0.0697978	0.0547281
660	0.0533526	0.0559273	0.000336182	0.0497906	0.0549929	660	0.071255	0.0559273
661	0.0546374	0.0570821	0.000453474	0.0508267	0.0561868	661	0.0727906	0.0570821
662	0.0557437	0.0582342	0.000688906	0.0518608	0.0572169	662	0.0742196	0.0582342
663	0.0569475	0.059295	0.000795401	0.0528899	0.0584671	663	0.0757082	0.059295
664	0.0580911	0.0606074	0.00119117	0.0538816	0.0594861	664	0.0770846	0.0606074
665	0.0593577	0.0616866	0.00130664	0.0550461	0.0607107	665	0.0788057	0.0616866
666	0.0605327	0.0628196	0.00150352	0.0561491	0.0618069	666	0.0800098	0.0628196
667	0.0617604	0.0638704	0.00147425	0.0569983	0.0630469	667	0.0817986	0.0638704
668	0.0630299	0.0651714	0.00171712	0.0582861	0.0642417	668	0.0835793	0.0651714
669	0.0648062	0.0667517	0.00252591	0.059754	0.0657875	669	0.0855214	0.0667517
670	0.0658563	0.0675936	0.00222786	0.060487	0.0665652	670	0.0869756	0.0675936
671	0.0665049	0.0682727	0.00216893	0.0613284	0.0676034	671	0.0882168	0.0682727
672	0.0674613	0.0692695	0.00180177	0.0621081	0.0683169	672	0.0896211	0.0692695
673	0.0686327	0.0702729	0.00195779	0.0629521	0.0693436	673	0.0910632	0.0702729
674	0.0697612	0.0713039	0.00193166	0.0640063	0.0704281	674	0.0927898	0.0713039
675	0.0709172	0.0722838	0.0020292	0.0649764	0.0714979	675	0.0938734	0.0722838
676	0.0719963	0.073352	0.00198254	0.066149	0.072775	676	0.09529	0.073352
677	0.0735688	0.0745568	0.00207437	0.0672674	0.0739972	677	0.0972524	0.0745568
678	0.0746043	0.0757991	0.00207471	0.0682112	0.0750345	678	0.099136	0.0757991
679	0.0756956	0.0766361	0.00214968	0.0692752	0.0759174	679	0.100706	0.0766361
680	0.0772783	0.0784083	0.00219281	0.0705111	0.0775733	680	0.102231	0.0784083
681	0.0784422	0.0794105	0.00205227	0.0717451	0.0787665	681	0.103865	0.0794105
682	0.0798072	0.080622	0.00218558	0.0729368	0.0802083	682	0.105507	0.080622
683	0.0810475	0.0820413	0.00209862	0.0740729	0.0813503	683	0.107415	0.0820413
684	0.0824766	0.0832169	0.00242672	0.0755152	0.0828312	684	0.109007	0.0832169
685	0.0838078	0.084511	0.00235951	0.0767166	0.0842871	685	0.110703	0.084511
686	0.0853457	0.0857842	0.00241084	0.0780378	0.0856265	686	0.111791	0.0857842
687	0.0867006	0.0870441	0.00232034	0.0793526	0.0870129	687	0.113499	0.0870441
688	0.0881709	0.0885151	0.00231251	0.0807916	0.0883314	688	0.115013	0.0885151
689	0.0897125	0.089989	0.00230915	0.0821641	0.0901315	689	0.116728	0.089989
690	0.0911992	0.0914877	0.00236969	0.0837881	0.0914061	690	0.118151	0.0914877
691	0.092543	0.0924191	0.00232651	0.0852187	0.0926572	691	0.119623	0.0924191
692	0.093663	0.093979	0.00238444	0.0866202	0.0943747	692	0.121247	0.093979
693	0.0953822	0.0953554	0.00227483	0.0881965	0.0958862	693	0.122406	0.0953554
694	0.0970259	0.0969375	0.00220348	0.0895888	0.0975136	694	0.123665	0.0969375
695	0.0986138	0.0985499	0.00246256	0.091273	0.0989194	695	0.125415	0.0985499
696	0.100328	0.0999193	0.00244882	0.0930479	0.100737	696	0.126431	0.0999193
697	0.102041	0.101654	0.0024768	0.0945844	0.102392	697	0.1278	0.101654
698	0.103251	0.103366	0.00243755	0.0961251	0.104073	698	0.128803	0.103366
699	0.104986	0.104637	0.00269593	0.0978314	0.105824	699	0.129989	0.104637
700	0.106475	0.106336	0.00256434	0.0994239	0.107486	700	0.130769	0.106336
701	0.108146	0.10762	0.00253085	0.101372	0.108964	701	0.131788	0.10762
702	0.109502	0.109382	0.00242635	0.102883	0.110775	702	0.13255	0.109382
703	0.110876	0.110899	0.00258561	0.104837	0.112411	703	0.133553	0.110899
704	0.112443	0.112405	0.00248048	0.106458	0.11421	704	0.134106	0.112405
705	0.114015	0.113825	0.00249461	0.108125	0.115761	705	0.134826	0.113825
706	0.115367	0.115269	0.002515	0.109828	0.117443	706	0.135412	0.115269
707	0.116689	0.116986	0.00251044	0.111149	0.118961	707	0.135914	0.116986
708	0.118119	0.118555	0.00264249	0.112988	0.120363	708	0.136183	0.118555
709	0.119545	0.11994	0.00258882	0.114563	0.122016	709	0.136379	0.11994
710	0.120727	0.12107	0.00267828	0.116258	0.12356	710	0.136696	0.12107
711	0.121784	0.12244	0.00235915	0.117658	0.125095	711	0.136708	0.12244
712	0.122981	0.123848	0.00268276	0.119309	0.126415	712	0.136898	0.123848
713	0.124079	0.125169	0.00274556	0.120661	0.127772	713	0.13707	0.125169
714	0.125106	0.126289	0.00286358	0.122205	0.129225	714	0.137025	0.126289
715	0.126258	0.127646	0.00309435	0.123452	0.130505	715	0.136996	0.127646
716	0.127157	0.129004	0.00310262	0.124953	0.131875	716	0.136798	0.129004
717	0.127932	0.129971	0.00315276	0.126283	0.132873	717	0.136592	0.129971
718	0.129909	0.131982	0.00450738	0.12832	0.135247	718	0.137589	0.131982
719	0.129379	0.131837	0.00314066	0.128139	0.135063	719	0.135542	0.131837
720	0.129994	0.132704	0.00335851	0.129405	0.136101	720	0.135663	0.132704
721	0.130912	0.13382	0.00369192	0.130473	0.136948	721	0.135503	0.13382
722	0.131967	0.134851	0.00419056	0.131937	0.137939	722	0.135424	0.134851
723	0.132449	0.135721	0.00431031	0.132828	0.139037	723	0.135387	0.135721
724	0.133027	0.136435	0.00453351	0.13375	0.139972	724	0.135184	0.136435
725	0.133645	0.137194	0.00482137	0.134777	0.140724	725	0.135302	0.137194
726	0.134011	0.137851	0.00521461	0.135596	0.141696	726	0.134925	0.137851
727	0.134439	0.138572	0.00530941	0.13622	0.142329	727	0.135297	0.138572
728	0.134858	0.139308	0.0057947	0.136865	0.14303	728	0.135147	0.139308
729	0.135151	0.139504	0.00604402	0.137426	0.143609	729	0.135608	0.139504
730	0.135344	0.140086	0.00619479	0.137939	0.143806	730	0.135659	0.140086
731	0.135231	0.140584	0.00643974	0.138034	0.144224	731	0.135714	0.140584
732	0.135129	0.141028	0.00679819	0.138417	0.144833	732	0.13614	0.141028
733	0.135389	0.141491	0.00668217	0.13869	0.145445	733	0.136591	0.141491
734	0.135435	0.14178	0.00688324	0.139028	0.145777	734	0.136943	0.14178
735	0.135325	0.141794	0.00716663	0.139287	0.14583	735	0.137575	0.141794
736	0.135402	0.142132	0.00720155	0.139651	0.146262	736	0.138544	0.142132
737	0.135538	0.142195	0.00737329	0.139661	0.146014	737	0.139241	0.142195
738	0.135515	0.142043	0.00734407	0.140118	0.146099	738	0.140377	0.142043
739	0.135707	0.142138	0.00742298	0.140303	0.146363	739	0.140939	0.142138
740	0.135671	0.142376	0.00754691	0.140586	0.146544	740	0.142184	0.142376
741	0.135453	0.142414	0.00768928	0.140783	0.146484	741	0.143116	0.142414
742	0.135718	0.142441	0.00787702	0.141054	0.146836	742	0.144344	0.142441
743	0.135238	0.143156	0.00786089	0.141138	0.147575	743	0.145656	0.143156
744	0.135433	0.143545	0.00792729	0.141435	0.147847	744	0.147057	0.143545
745	0.135664	0.143703	0.00775426	0.141996	0.148283	745	0.149005	0.143703
746	0.135771	0.14409	0.00781266	0.142308	0.148305	746	0.150978	0.14409
747	0.13618	0.144065	0.00778659	0.142901	0.148652	747	0.152776	0.144065
748	0.136705	0.144678	0.007636	0.144047	0.149313	748	0.154843	0.144678
749	0.137143	0.145405	0.00762204	0.144815	0.149986	749	0.156335	0.145405
750	0.137528	0.145838	0.0078382	0.145623	0.151181	750	0.158106	0.145838
751	0.138166	0.146922	0.00788185	0.146419	0.151996	751	0.16013	0.146922
752	0.138616	0.147775	0.00801897	0.147596	0.153101	752	0.161892	0.147775
753	0.139472	0.14947	0.00790333	0.148919	0.154624	753	0.164167	0.14947
754	0.14056	0.15031	0.00801907	0.150569	0.155814	754	0.166198	0.15031
755	0.141217	0.151594	0.00802192	0.151833	0.157155	755	0.168261	0.151594
756	0.142388	0.152964	0.00815771	0.153671	0.158369	756	0.17039	0.152964
757	0.144078	0.154133	0.00804423	0.156151	0.160512	757	0.17241	0.154133
758	0.145287	0.155691	0.00831687	0.157905	0.162128	758	0.174089	0.155691
759	0.146777	0.157633	0.00833719	0.159883	0.164021	759	0.175871	0.157633
760	0.148122	0.15937	0.00826059	0.161963	0.165951	760	0.177501	0.15937
761	0.149112	0.161797	0.00844106	0.164251	0.168132	761	0.179092	0.161797
762	0.150972	0.163865	0.00843808	0.167065	0.17106	762	0.180895	0.163865
763	0.15251	0.166246	0.00843674	0.169523	0.174036	763	0.182166	0.166246
764	0.153999	0.168549	0.00865277	0.172361	0.17584	764	0.183661	0.168549
765	0.1558	0.170377	0.0085852	0.175089	0.178389	765	0.185091	0.170377
766	0.157684	0.173137	0.00840383	0.177994	0.180885	766	0.186105	0.173137
767	0.159988	0.17551	0.00843328	0.181492	0.184283	767	0.186959	0.17551
768	0.16185	0.178157	0.00850906	0.184623	0.187055	768	0.187684	0.178157
769	0.163697	0.181009	0.00871053	0.187559	0.190038	769	0.188716	0.181009
770	0.165406	0.183896	0.00838395	0.190869	0.193216	770	0.189342	0.183896
771	0.167225	0.186581	0.00881526	0.193886	0.196107	771	0.190248	0.186581
772	0.169431	0.189483	0.00881822	0.197644	0.199339	772	0.189918	0.189483
773	0.171437	0.19298	0.00896927	0.200708	0.20312	773	0.190804	0.19298
774	0.173408	0.1955	0.00900946	0.204545	0.20564	774	0.190688	0.1955
775	0.175193	0.198267	0.00890762	0.207848	0.208906	775	0.190829	0.198267
776	0.17696	0.201152	0.00889792	0.211373	0.212181	776	0.190679	0.201152
777	0.178867	0.204045	0.00925162	0.214361	0.215589	777	0.190869	0.204045
778	0.180746	0.207315	0.00907105	0.217539	0.218288	778	0.190026	0.207315
779	0.182694	0.210012	0.00902889	0.221264	0.221154	779	0.189853	0.210012
780	0.184147	0.212467	0.00920317	0.223953	0.224622	780	0.189274	0.212467
781	0.185633	0.215389	0.00954862	0.227056	0.22764	781	0.188486	0.215389
782	0.187639	0.218146	0.00951489	0.23014	0.229627	782	0.1875	0.218146
783	0.188508	0.220446	0.00948679	0.232742	0.232188	783	0.186682	0.220446
784	0.189772	0.222663	0.00926518	0.235274	0.234938	784	0.185553	0.222663
785	0.191178	0.224832	0.00977278	0.238062	0.237192	785	0.184101	0.224832
786	0.192281	0.226886	0.00952634	0.240652	0.239327	786	0.182452	0.226886
787	0.193134	0.228718	0.00940867	0.242159	0.241408	787	0.181369	0.228718
788	0.194064	0.230605	0.00939629	0.244239	0.242861	788	0.179366	0.230605
789	0.194575	0.231883	0.0094384	0.24601	0.24466	789	0.177437	0.231883
790	0.195258	0.23307	0.00974525	0.247389	0.246282	790	0.175205	0.23307
791	0.195775	0.233947	0.00956376	0.24831	0.24711	791	0.173549	0.233947
792	0.195683	0.235004	0.0100965	0.249015	0.24796	792	0.170587	0.235004
793	0.196079	0.235784	0.010013	0.250132	0.248369	793	0.167417	0.235784
794	0.196106	0.235842	0.00973384	0.250295	0.248535	794	0.164636	0.235842
795	0.195927	0.236115	0.00955908	0.249778	0.248666	795	0.161314	0.236115
796	0.195384	0.235673	0.00988969	0.24965	0.248234	796	0.158782	0.235673
797	0.19503	0.235091	0.00966835	0.248939	0.248162	797	0.154946	0.235091
798	0.193981	0.234218	0.00979825	0.247878	0.246776	798	0.151709	0.234218
799	0.193362	0.233603	0.00994634	0.246971	0.24555	799	0.147935	0.233603
800	0.192052	0.232125	0.00996906	0.245557	0.244237	800	0.144441	0.232125
801	0.190308	0.230533	0.00983439	0.243735	0.242602	801	0.14035	0.230533
802	0.189493	0.22856	0.00992184	0.241373	0.240189	802	0.136459	0.22856
803	0.187844	0.226525	0.00976381	0.238771	0.238025	803	0.132848	0.226525
804	0.185747	0.223875	0.00987078	0.235409	0.235292	804	0.128845	0.223875
805	0.183849	0.221291	0.00948544	0.232274	0.232217	805	0.12465	0.221291
806	0.181778	0.218334	0.00978967	0.228854	0.228889	806	0.120693	0.218334
807	0.179872	0.214657	0.00968534	0.225092	0.22551	807	0.116777	0.214657
808	0.177259	0.211499	0.00920344	0.221169	0.221504	808	0.112108	0.211499
809	0.174228	0.207566	0.00933249	0.216742	0.217556	809	0.108504	0.207566
810	0.171625	0.203833	0.00922639	0.212073	0.213188	810	0.10394	0.203833
811	0.16914	0.19969	0.00915138	0.207501	0.208753	811	0.100688	0.19969
812	0.165855	0.19555	0.00930797	0.202163	0.204185	812	0.0959551	0.19555
813	0.162994	0.190843	0.00927388	0.197036	0.199078	813	0.0921503	0.190843
814	0.159637	0.186334	0.00877109	0.19148	0.194079	814	0.0889689	0.186334
815	0.156383	0.181486	0.00887581	0.186013	0.189163	815	0.0856383	0.181486
816	0.153148	0.176688	0.00865752	0.180761	0.183974	816	0.0813167	0.176688
817	0.149624	0.172064	0.00875101	0.174515	0.178924	817	0.0787307	0.172064
818	0.146094	0.167095	0.00886455	0.169221	0.173051	818	0.0748925	0.167095
819	0.142425	0.162051	0.00857324	0.163438	0.167929	819	0.0720535	0.162051
820	0.138639	0.15705	0.00825545	0.157739	0.162502	820	0.0683055	0.15705
821	0.135833	0.151728	0.00844191	0.152321	0.157307	821	0.0657226	0.151728
822	0.13178	0.147107	0.00851788	0.146607	0.151713	822	0.0629998	0.147107
823	0.128608	0.142088	0.00827576	0.140642	0.146074	823	0.0605749	0.142088
824	0.125263	0.137356	0.00810182	0.135181	0.140948	824	0.0579085	0.137356
825	0.121592	0.132402	0.00803703	0.130216	0.135864	825	0.0554514	0.132402
826	0.117825	0.127506	0.00808502	0.125292	0.130863	826	0.0530263	0.127506
827	0.114192	0.123425	0.00791264	0.119759	0.125893	827	0.0512869	0.123425
828	0.110571	0.118509	0.00828012	0.114305	0.121178	828	0.0491495	0.118509
829	0.10732	0.113878	0.0082005	0.109842	0.116269	829	0.0470335	0.113878
830	0.103717	0.109885	0.00777716	0.105329	0.111983	830	0.0447905	0.109885
831	0.10053	0.105719	0.00740001	0.100874	0.107763	831	0.0435181	0.105719
832	0.0966008	0.102328	0.00748025	0.0967366	0.103727	832	0.0418704	0.102328
833	0.0933524	0.0981644	0.00710784	0.0921895	0.0996635	833	0.0401924	0.0981644
834	0.0897981	0.0946346	0.00749919	0.0878776	0.0959972	834	0.0384956	0.0946346
835	0.0868473	0.0913274	0.00747944	0.0838106	0.0918904	835	0.036922	0.0913274
836	0.083677	0.0877768	0.00726433	0.0804712	0.0883349	836	0.0364741	0.0877768
837	0.0812489	0.0843783	0.00695449	0.0773193	0.0852793	837	0.0349889	0.0843783
838	0.0780365	0.0814859	0.00760652	0.074277	0.0808991	838	0.0340513	0.0814859
839	0.0753203	0.0788845	0.00750719	0.0706711	0.077765	839	0.0331896	0.0788845
840	0.0726317	0.0748868	0.00793871	0.0672188	0.0745422	840	0.0315785	0.0748868
841	0.0699803	0.0731866	0.00823384	0.0648561	0.0720581	841	0.0311817	0.0731866
842	0.0671601	0.0697851	0.00793381	0.0612678	0.0692164	842	0.0301864	0.0697851
843	0.0639059	0.0683593	0.0069048	0.0590415	0.0661685	843	0.0294213	0.0683593
844	0.0618513	0.0651814	0.00755692	0.0567653	0.0639741	844	0.0288619	0.0651814
845	0.0596177	0.0631998	0.00826938	0.0543468	0.0612341	845	0.0284745	0.0631998
846	0.0576055	0.0609327	0.00785673	0.0518468	0.0592092	846	0.0282	0.0609327
847	0.054814	0.0590486	0.00867691	0.0498316	0.0573533	847	0.0267355	0.0590486
848	0.0525653	0.056953	0.00796531	0.0484943	0.0553707	848	0.0270816	0.056953
849	0.05122	0.0536651	0.00900812	0.046475	0.0525964	849	0.025598	0.0536651
850	0.0489219	0.0526163	0.00872521	0.0439761	0.0504412	850	0.0260076	0.0526163
851	0.0471845	0.0511807	0.0101069	0.0434763	0.0499161	851	0.0256286	0.0511807
852	0.0457717	0.0508679	0.0101834	0.0409145	0.0471079	852	0.0256427	0.0508679
853	0.0441451	0.0481019	0.00963844	0.0397424	0.0464952	853	0.0252041	0.0481019
854	0.0420249	0.0468234	0.0101941	0.0387623	0.0444268	854	0.0238823	0.0468234
855	0.0408484	0.0464281	0.00918247	0.0377916	0.0428586	855	0.024548	0.0464281
856	0.0394042	0.0437464	0.0114951	0.0353096	0.0427307	856	0.0240964	0.0437464
857	0.0374721	0.04312	0.0111493	0.0343603	0.0403192	857	0.0251739	0.04312
858	0.0372759	0.0412328	0.0109492	0.0336476	0.0383833	858	0.0248761	0.0412328
859	0.0353267	0.041648	0.0120579	0.0328886	0.0382808	859	0.0244765	0.041648
860	0.0333323	0.0395925	0.0109264	0.0312733	0.0359582	860	0.0245607	0.0395925
861	0.0343937	0.0374195	0.0120511	0.0310252	0.0367001	861	0.0239155	0.0374195
862	0.0323517	0.0380666	0.0108639	0.0312279	0.0352435	862	0.0233836	0.0380666
863	0.0327006	0.0370144	0.0118582	0.0293574	0.0324739	863	0.0239219	0.0370144
864	0.0304472	0.0358801	0.0127464	0.0274174	0.033975	864	0.0243609	0.0358801
865	0.0298828	0.0358231	0.0133374	0.0294375	0.0303884	865	0.024162	0.0358231
866	0.0288901	0.0348653	0.0114774	0.0284402	0.0318982	866	0.0251339	0.0348653
867	0.0292097	0.0321729	0.0119346	0.0269464	0.0297683	867	0.0248249	0.0321729
868	0.0286743	0.0337238	0.0132157	0.0282922	0.0322614	868	0.0254253	0.0337238
869	0.0275681	0.0312952	0.0130773	0.0262575	0.0279194	869	0.0245412	0.0312952
870	0.0249922	0.0332134	0.0143633	0.0279768	0.0303618	870	0.0249308	0.0332134
871	0.0266019	0.031079	0.0133991	0.0237438	0.027862	871	0.0245288	0.031079
872	0.0257944	0.03281	0.0132504	0.0265572	0.0292026	872	0.0263467	0.03281
873	0.0256986	0.0297718	0.0132581	0.0249679	0.0265206	873	0.0247866	0.0297718
874	0.0241437	0.0315371	0.0144318	0.0278089	0.0277489	874	0.0249206	0.0315371
875	0.0259924	0.0281968	0.0155378	0.0224809	0.0231619	875	0.0242515	0.0281968
876	0.0223254	0.030811	0.015887	0.0251071	0.0271753	876	0.0255576	0.030811
877	0.0232267	0.0267802	0.0136466	0.023037	0.0245763	877	0.0255309	0.0267802
878	0.0268289	0.0299557	0.0144507	0.0246449	0.0291525	878	0.0233173	0.0299557
879	0.0237484	0.0258059	0.014193	0.0246397	0.022781	879	0.0232023	0.0258059
880	0.0218394	0.0286152	0.0153099	0.0257348	0.0258007	880	0.0229412	0.0286152
881	0.0204417	0.0271946	0.014318	0.022314	0.0225517	881	0.0239277	0.0271946
882	0.0222177	0.0268546	0.0148929	0.0264755	0.0248998	882	0.0249275	0.0268546
883	0.0211049	0.0276467	0.0150433	0.0200122	0.0187495	883	0.0201061	0.0276467
884	0.021323	0.0269506	0.0145026	0.0227407	0.0257027	884	0.0270522	0.0269506
885	0.0213837	0.0240172	0.0170378	0.019561	0.0218402	885	0.0232665	0.0240172
886	0.0208432	0.025366	0.0136251	0.022154	0.0283724	886	0.0251384	0.025366
887	0.0198539	0.0217019	0.0153917	0.0236946	0.0231341	887	0.021665	0.0217019
888	0.0193141	0.0260459	0.0165298	0.0242402	0.0219357	888	0.0229891	0.0260459
889	0.0234838	0.0193146	0.0160317	0.0175821	0.0152097	889	0.0261556	0.0193146
890	0.0172698	0.024226	0.0108204	0.0262852	0.0213744	890	0.0196355	0.024226
891	0.0212508	0.0187556	0.0131372	0.0128866	0.0189016	891	0.0244355	0.0187556
892	0.0185843	0.0200765	0.0167465	0.0168037	0.0178602	892	0.0206575	0.0200765
893	0.0145018	0.0207621	0.0194971	0.018541	0.0195538	893	0.0234113	0.0207621
894	0.017813	0.0193755	0.0160064	0.0177235	0.0149106	894	0.0131432	0.0193755
895	0.0232199	0.0270493	0.0189918	0.0271548	0.0216285	895	0.00627488	0.0270493
896	0.0139992	0.0229209	0.00790489	0.0173948	0.0167657	896	0.0169097	0.0229209
897	0.01531	0.0224565	0.0192553	0.0251929	0.0228174	897	0.0226907	0.0224565
898	0.0178843	0.0196297	0.0134846	0.0148729	0.0155936	898	0.0126606	0.0196297
899	0.0154268	0.0197243	0.0106425	0.0198147	0.0158604	899	0.0165792	0.0197243
900	0.0158894	0.0144348	0.0122239	0.0113763	0.0148083	900	0.0105757	0.0144348
