# Supplementary material for: Photoacoustic imaging to localize indeterminate pulmonary nodules: A preclinical study
Source: PLoS One. 2020 Apr 21;15(4):e0231488. doi: 10.1371/journal.pone.0231488 (PMC7173852; doi:10.1371/journal.pone.0231488)
Supplement: S1 Data set — (ZIP) [file pone.0231488.s005.zip › data set/mouse1_spectro 48hrs after.csv]

FUJIFILM VisualSonics Measurement Export
Institution
Report Date	7/16/2018
Version Information
Company Name	Model	SW Version	SW Build	Report Version
FUJIFILM VisualSonics, Inc.	Vevo LAZR	2.2.0	12089	8
Study	1
Study Name	icg agar lung
Owner User Name	Guest
Granting Institution
Study Date	5/16/2018
Study Time	12:42:11 AM
Study Notes
Series Name	20180523
Acquired By	Guest
Series Date	5/23/2018
Series Time	5:48:27 AM
Animal ID
Sex
Series Notes
Application	General Imaging
Measurement Package	Abdominal Package
Color
Strain
Source
Weight
Type
Date of birth
Temperature
Heart rate
Anesthetic Type
Anesthetic On
Anesthetic Off
Protocol ID
Protocol Name
Injectable
Injection Site
Injection Amount
Measurement File	VSI_GenericPackage.sxml
Measurement Version	0
Measurement Description	Generic Package
Measurement	Mode	Parameter	Units	Value
PA Region 18	PA-Mode (Spectro)	Area	mm2	39.434100
PA Region 18	PA-Mode (Spectro)	PA Average		2.213628
PA Region 18	PA-Mode (Spectro)	PA Average Threshold		4.908489
Graphs
Name	Description
PA Region	PARegion
PA Region 18
Frame Number	Relative Time (ms)	Area	Wavelength (nm)	PA Average	PA Average Threshold
1.000000	0.000000	39.434100	680.000000	0.648638	0.927538
2.000000	850.697500	39.434100	681.000000	0.666025	0.971410
3.000000	1301.000000	39.434100	682.000000	0.670128	0.985178
4.000000	1751.397500	39.434100	683.000000	0.666496	0.986234
5.000000	2201.700000	39.434100	684.000000	0.615787	0.703959
6.000000	2652.095000	39.434100	685.000000	0.664510	0.991234
7.000000	3052.402500	39.434100	686.000000	0.673345	0.960551
8.000000	3452.695000	39.434100	687.000000	0.676511	0.994378
9.000000	3853.000000	39.434100	688.000000	0.544757	0.581885
10.000000	4253.295000	39.434100	689.000000	0.688350	1.055947
11.000000	4653.700000	39.434100	690.000000	0.700616	1.022684
12.000000	5053.997500	39.434100	691.000000	0.676167	0.973873
13.000000	5454.302500	39.434100	692.000000	0.613251	0.819255
14.000000	5854.595000	39.434100	693.000000	0.712405	1.099035
15.000000	6254.900000	39.434100	694.000000	0.692126	1.029815
16.000000	6655.295000	39.434100	695.000000	0.689727	1.045758
17.000000	7055.600000	39.434100	696.000000	0.641060	0.758303
18.000000	7455.895000	39.434100	697.000000	0.716863	1.062646
19.000000	7856.202500	39.434100	698.000000	0.730445	1.157477
20.000000	8256.502500	39.434100	699.000000	0.710365	1.059524
21.000000	8656.802500	39.434100	700.000000	0.696553	1.072059
22.000000	9057.202500	39.434100	701.000000	0.728369	1.128741
23.000000	9457.505000	39.434100	702.000000	0.734614	1.206219
24.000000	9857.802500	39.434100	703.000000	0.748874	1.175893
25.000000	10258.102500	39.434100	704.000000	0.724522	1.115109
26.000000	10658.402500	39.434100	705.000000	0.555610	0.698397
27.000000	11058.802500	39.434100	706.000000	0.748586	1.185347
28.000000	11459.102500	39.434100	707.000000	0.758502	1.239088
29.000000	11859.400000	39.434100	708.000000	0.746281	1.214583
30.000000	12259.702500	39.434100	709.000000	0.733934	0.964828
31.000000	12660.002500	39.434100	710.000000	0.780912	1.248948
32.000000	13060.302500	39.434100	711.000000	0.775313	1.290948
33.000000	13460.702500	39.434100	712.000000	0.766686	1.253512
34.000000	13861.000000	39.434100	713.000000	0.752062	1.266698
35.000000	14261.302500	39.434100	714.000000	0.789757	1.246803
36.000000	14661.602500	39.434100	715.000000	0.792750	1.362533
37.000000	15061.902500	39.434100	716.000000	0.800587	1.285011
38.000000	15462.200000	39.434100	717.000000	0.779512	1.235967
39.000000	15862.602500	39.434100	718.000000	0.721112	1.119335
40.000000	16262.902500	39.434100	719.000000	0.814920	1.270494
41.000000	16663.202500	39.434100	720.000000	0.795719	1.341888
42.000000	17063.505000	39.434100	721.000000	0.796514	1.320523
43.000000	17463.802500	39.434100	722.000000	0.805298	1.293964
44.000000	17864.105000	39.434100	723.000000	0.624437	0.770996
45.000000	18264.502500	39.434100	724.000000	0.825504	1.411342
46.000000	18664.805000	39.434100	725.000000	0.823383	1.375849
47.000000	19065.100000	39.434100	726.000000	0.805895	1.377085
48.000000	19465.405000	39.434100	727.000000	0.747562	0.966325
49.000000	19865.702500	39.434100	728.000000	0.852573	1.408629
50.000000	20266.105000	39.434100	729.000000	0.836362	1.435088
51.000000	20666.402500	39.434100	730.000000	0.844850	1.417446
52.000000	21066.705000	39.434100	731.000000	0.851130	1.492826
53.000000	21467.000000	39.434100	732.000000	0.807242	1.098688
54.000000	21867.305000	39.434100	733.000000	0.870583	1.556992
55.000000	22267.600000	39.434100	734.000000	0.897189	1.560595
56.000000	22668.005000	39.434100	735.000000	0.884479	1.559872
57.000000	23068.300000	39.434100	736.000000	0.679659	0.923847
58.000000	23468.597500	39.434100	737.000000	0.914424	1.673724
59.000000	23868.902500	39.434100	738.000000	0.932706	1.664867
60.000000	24269.197500	39.434100	739.000000	0.927444	1.671676
61.000000	24669.500000	39.434100	740.000000	0.668114	0.939517
62.000000	25069.897500	39.434100	741.000000	0.934691	1.706349
63.000000	25470.200000	39.434100	742.000000	0.957900	1.685756
64.000000	25870.497500	39.434100	743.000000	0.939828	1.684179
65.000000	26270.800000	39.434100	744.000000	0.889489	1.280280
66.000000	26671.097500	39.434100	745.000000	0.987450	1.762287
67.000000	27071.400000	39.434100	746.000000	0.966129	1.746567
68.000000	27471.797500	39.434100	747.000000	0.960071	1.676097
69.000000	27872.100000	39.434100	748.000000	0.958611	1.757465
70.000000	28272.397500	39.434100	749.000000	0.978075	1.646694
71.000000	28672.700000	39.434100	750.000000	1.027602	1.954342
72.000000	29072.997500	39.434100	751.000000	1.000096	1.859174
73.000000	29473.400000	39.434100	752.000000	0.997310	1.833883
74.000000	29873.697500	39.434100	753.000000	0.807186	1.243107
75.000000	30274.000000	39.434100	754.000000	1.066683	2.016074
76.000000	30674.297500	39.434100	755.000000	1.032930	1.897108
77.000000	31074.600000	39.434100	756.000000	1.016523	1.915448
78.000000	31474.897500	39.434100	757.000000	1.033525	1.980011
79.000000	31875.300000	39.434100	758.000000	1.090354	2.042135
80.000000	32275.597500	39.434100	759.000000	1.076397	2.139563
81.000000	32675.900000	39.434100	760.000000	1.050094	1.935446
82.000000	33076.197500	39.434100	761.000000	1.030968	1.939713
83.000000	33476.500000	39.434100	762.000000	0.806785	1.052289
84.000000	33876.897500	39.434100	763.000000	1.092641	2.118187
85.000000	34277.200000	39.434100	764.000000	1.070338	2.003104
86.000000	34677.497500	39.434100	765.000000	1.061067	1.985320
87.000000	35077.810000	39.434100	766.000000	0.988801	1.476147
88.000000	35478.097500	39.434100	767.000000	1.084067	2.027958
89.000000	35878.400000	39.434100	768.000000	1.033466	1.971148
90.000000	36278.797500	39.434100	769.000000	1.049759	2.027305
91.000000	36679.157500	39.434100	770.000000	1.058265	1.736074
92.000000	37079.397500	39.434100	771.000000	1.058509	1.956351
93.000000	37479.705000	39.434100	772.000000	1.046706	2.011971
94.000000	37879.997500	39.434100	773.000000	1.041893	1.953781
95.000000	38280.305000	39.434100	774.000000	1.063796	2.100371
96.000000	38680.697500	39.434100	775.000000	0.953837	1.411690
97.000000	39081.007500	39.434100	776.000000	1.076236	2.088317
98.000000	39481.297500	39.434100	777.000000	1.047202	2.007129
99.000000	39881.605000	39.434100	778.000000	1.010134	1.942128
100.000000	40281.897500	39.434100	779.000000	0.785833	1.174536
101.000000	40682.305000	39.434100	780.000000	1.110631	2.118735
102.000000	41082.597500	39.434100	781.000000	1.073582	2.011335
103.000000	41482.905000	39.434100	782.000000	1.091875	2.106519
104.000000	41883.197500	39.434100	783.000000	1.012896	1.538832
105.000000	42283.507500	39.434100	784.000000	1.116010	2.020971
106.000000	42683.797500	39.434100	785.000000	1.090725	2.135338
107.000000	43084.202500	39.434100	786.000000	1.056612	1.950114
108.000000	43484.497500	39.434100	787.000000	1.043827	2.061209
109.000000	43884.800000	39.434100	788.000000	1.097862	2.056024
110.000000	44285.097500	39.434100	789.000000	1.097005	2.165388
111.000000	44685.400000	39.434100	790.000000	1.100423	2.134083
112.000000	45085.695000	39.434100	791.000000	1.088643	2.043134
113.000000	45486.100000	39.434100	792.000000	0.812348	1.088172
114.000000	45886.397500	39.434100	793.000000	1.113710	2.151323
115.000000	46286.702500	39.434100	794.000000	1.089069	2.062764
116.000000	46686.997500	39.434100	795.000000	1.054087	1.999648
117.000000	47087.300000	39.434100	796.000000	1.001354	1.509691
118.000000	47487.695000	39.434100	797.000000	1.102371	2.001351
119.000000	47888.000000	39.434100	798.000000	1.065038	2.079397
120.000000	48288.295000	39.434100	799.000000	1.108966	2.123100
121.000000	48688.600000	39.434100	800.000000	1.082174	1.779776
122.000000	49089.297500	39.434100	801.000000	1.134233	2.061285
123.000000	49489.200000	39.434100	802.000000	1.128734	2.274313
124.000000	49889.597500	39.434100	803.000000	1.115592	2.108695
125.000000	50289.900000	39.434100	804.000000	1.118785	2.118968
126.000000	50690.195000	39.434100	805.000000	1.201687	2.383671
127.000000	51090.500000	39.434100	806.000000	1.161111	2.188756
128.000000	51490.797500	39.434100	807.000000	1.142380	2.307111
129.000000	51891.100000	39.434100	808.000000	1.137819	2.208859
130.000000	52291.495000	39.434100	809.000000	0.878738	1.569670
131.000000	52691.800000	39.434100	810.000000	1.153485	2.230464
132.000000	53092.097500	39.434100	811.000000	1.180641	2.267244
133.000000	53492.400000	39.434100	812.000000	1.179266	2.338886
134.000000	53892.695000	39.434100	813.000000	1.188787	2.077898
135.000000	54293.100000	39.434100	814.000000	1.211436	2.269484
136.000000	54693.397500	39.434100	815.000000	1.206465	2.398718
137.000000	55093.700000	39.434100	816.000000	1.189969	2.301179
138.000000	55494.000000	39.434100	817.000000	1.215879	2.481662
139.000000	55894.300000	39.434100	818.000000	0.876392	1.193550
140.000000	56294.600000	39.434100	819.000000	1.263166	2.552013
141.000000	56695.000000	39.434100	820.000000	1.243409	2.525328
142.000000	57095.302500	39.434100	821.000000	1.251181	2.525402
143.000000	57495.600000	39.434100	822.000000	1.132987	1.855807
144.000000	57895.902500	39.434100	823.000000	1.253817	2.469585
145.000000	58296.200000	39.434100	824.000000	1.254216	2.494632
146.000000	58696.605000	39.434100	825.000000	1.277775	2.509462
147.000000	59096.900000	39.434100	826.000000	1.276027	2.640721
148.000000	59497.205000	39.434100	827.000000	1.247148	2.221159
149.000000	59897.500000	39.434100	828.000000	1.347778	2.820142
150.000000	60297.805000	39.434100	829.000000	1.335157	2.642884
151.000000	60698.100000	39.434100	830.000000	1.288009	2.579681
152.000000	61098.502500	39.434100	831.000000	1.287378	2.125431
153.000000	61498.800000	39.434100	832.000000	1.399375	2.683649
154.000000	61899.105000	39.434100	833.000000	1.364674	2.750240
155.000000	62299.500000	39.434100	834.000000	1.364291	2.842750
156.000000	62699.705000	39.434100	835.000000	1.378294	2.880872
157.000000	63100.000000	39.434100	836.000000	1.328077	2.052827
158.000000	63500.400000	39.434100	837.000000	1.436279	3.065249
159.000000	63900.700000	39.434100	838.000000	1.407936	2.768157
160.000000	64300.997500	39.434100	839.000000	1.426479	3.092035
161.000000	64701.300000	39.434100	840.000000	1.347114	2.463562
162.000000	65101.597500	39.434100	841.000000	1.508756	2.994518
163.000000	65502.232500	39.434100	842.000000	1.467323	3.122369
164.000000	65902.297500	39.434100	843.000000	1.488316	2.973900
165.000000	66302.600000	39.434100	844.000000	1.426055	2.544758
166.000000	66702.897500	39.434100	845.000000	1.616622	3.236169
167.000000	67103.200000	39.434100	846.000000	1.586790	3.257987
168.000000	67503.497500	39.434100	847.000000	1.553059	3.247962
169.000000	67903.800000	39.434100	848.000000	1.567263	3.276909
170.000000	68304.197500	39.434100	849.000000	1.098766	1.883163
171.000000	68704.500000	39.434100	850.000000	1.612112	3.399897
172.000000	69104.797500	39.434100	851.000000	1.634890	3.249983
173.000000	69505.102500	39.434100	852.000000	1.593271	3.305641
174.000000	69905.397500	39.434100	853.000000	1.514068	2.781522
175.000000	70305.800000	39.434100	854.000000	1.674428	3.370552
176.000000	70706.097500	39.434100	855.000000	1.652853	3.549824
177.000000	71106.402500	39.434100	856.000000	1.665381	3.406124
178.000000	71506.702500	39.434100	857.000000	1.725535	3.625326
179.000000	71907.002500	39.434100	858.000000	1.781271	3.339875
180.000000	72307.302500	39.434100	859.000000	1.733453	4.024136
181.000000	72707.702500	39.434100	860.000000	1.682613	3.554730
182.000000	73108.002500	39.434100	861.000000	1.727821	3.672422
183.000000	73508.302500	39.434100	862.000000	1.213981	1.871315
184.000000	73908.702500	39.434100	863.000000	1.771799	3.828490
185.000000	74308.902500	39.434100	864.000000	1.784002	3.886049
186.000000	74709.302500	39.434100	865.000000	1.879000	3.963450
187.000000	75109.602500	39.434100	866.000000	1.693139	2.899388
188.000000	75509.902500	39.434100	867.000000	1.919607	4.108908
189.000000	75910.202500	39.434100	868.000000	1.825434	3.858372
190.000000	76310.502500	39.434100	869.000000	1.825950	4.014295
191.000000	76710.802500	39.434100	870.000000	1.880837	4.415352
192.000000	77111.197500	39.434100	871.000000	2.044524	4.360935
193.000000	77511.505000	39.434100	872.000000	1.957860	4.193291
194.000000	77911.797500	39.434100	873.000000	1.977287	4.465664
195.000000	78312.105000	39.434100	874.000000	2.013611	4.605641
196.000000	78712.397500	39.434100	875.000000	1.444987	2.084988
197.000000	79112.705000	39.434100	876.000000	2.125304	4.757807
198.000000	79513.097500	39.434100	877.000000	2.040635	4.407036
199.000000	79913.405000	39.434100	878.000000	2.031066	4.580656
200.000000	80313.697500	39.434100	879.000000	2.005137	3.778563
201.000000	80714.005000	39.434100	880.000000	2.143011	4.643228
202.000000	81114.297500	39.434100	881.000000	2.147003	4.964870
203.000000	81514.605000	39.434100	882.000000	2.100429	4.467475
204.000000	81914.997500	39.434100	883.000000	2.133364	4.926677
205.000000	82315.305000	39.434100	884.000000	2.136553	4.323889
206.000000	82715.597500	39.434100	885.000000	2.096728	4.921846
207.000000	83115.907500	39.434100	886.000000	2.049267	4.594894
208.000000	83516.197500	39.434100	887.000000	2.053994	4.575409
209.000000	83916.602500	39.434100	888.000000	2.077313	4.476688
210.000000	84316.897500	39.434100	889.000000	2.213628	4.908489
211.000000	84717.200000	39.434100	890.000000	2.226771	5.355460
212.000000	85117.497500	39.434100	891.000000	2.110276	4.700519
213.000000	85517.800000	39.434100	892.000000	2.141194	4.688955
214.000000	85918.097500	39.434100	893.000000	1.740119	3.056946
215.000000	86318.700000	39.434100	894.000000	2.150805	5.008649
216.000000	86718.797500	39.434100	895.000000	2.075634	4.608915
217.000000	87119.100000	39.434100	896.000000	2.100215	4.537360
218.000000	87519.397500	39.434100	897.000000	2.057628	4.487937
219.000000	87919.700000	39.434100	898.000000	2.102036	4.793655
220.000000	88319.997500	39.434100	899.000000	2.035506	4.532497
221.000000	88720.400000	39.434100	900.000000	2.035729	4.555493
222.000000	89120.697500	39.434100	901.000000	1.979311	4.286110
223.000000	89521.000000	39.434100	902.000000	1.364809	2.496736
224.000000	89921.297500	39.434100	903.000000	1.990366	4.222783
225.000000	90321.602500	39.434100	904.000000	1.970696	4.156685
226.000000	90721.997500	39.434100	905.000000	1.901082	4.165520
227.000000	91122.300000	39.434100	906.000000	1.720704	3.625036
228.000000	91522.597500	39.434100	907.000000	1.937053	4.140673
229.000000	91922.900000	39.434100	908.000000	1.807067	3.950470
230.000000	92323.197500	39.434100	909.000000	1.784813	3.689681
231.000000	92723.500000	39.434100	910.000000	1.742076	3.749066
232.000000	93123.897500	39.434100	911.000000	1.376793	2.032126
233.000000	93524.202500	39.434100	912.000000	1.680958	3.694092
234.000000	93924.497500	39.434100	913.000000	1.600525	3.341612
235.000000	94324.802500	39.434100	914.000000	1.505884	3.142795
236.000000	94725.097500	39.434100	915.000000	1.490677	3.114864
237.000000	95125.500000	39.434100	916.000000	1.121809	1.702238
238.000000	95525.810000	39.434100	917.000000	1.403249	2.951873
239.000000	95926.100000	39.434100	918.000000	1.326522	2.671368
240.000000	96326.800000	39.434100	919.000000	1.261810	2.581097
241.000000	96726.802500	39.434100	920.000000	1.226026	2.418419
242.000000	97127.142500	39.434100	921.000000	1.261020	2.359372
243.000000	97527.400000	39.434100	922.000000	1.151273	2.316000
244.000000	97927.705000	39.434100	923.000000	1.095117	1.983016
245.000000	98328.000000	39.434100	924.000000	1.039405	1.998884
246.000000	98728.305000	39.434100	925.000000	1.008112	1.718207
247.000000	99128.600000	39.434100	926.000000	1.021771	1.791406
248.000000	99528.905000	39.434100	927.000000	0.955882	1.787613
249.000000	99929.300000	39.434100	928.000000	0.887594	1.571223
250.000000	100329.605000	39.434100	929.000000	0.836928	1.419969
251.000000	100729.902500	39.434100	930.000000	0.737349	0.925722
252.000000	101130.205000	39.434100	931.000000	0.805198	1.426499
253.000000	101530.500000	39.434100	932.000000	0.768071	1.239111
254.000000	101930.905000	39.434100	933.000000	0.710396	1.145074
255.000000	102331.200000	39.434100	934.000000	0.661771	0.989976
256.000000	102731.505000	39.434100	935.000000	0.696756	1.113884
257.000000	103131.800000	39.434100	936.000000	0.642183	1.039119
258.000000	103532.105000	39.434100	937.000000	0.606791	0.845535
259.000000	103932.400000	39.434100	938.000000	0.534193	0.944697
260.000000	104332.797500	39.434100	939.000000	0.583302	0.863391
261.000000	104733.100000	39.434100	940.000000	0.548140	0.727402
262.000000	105133.397500	39.434100	941.000000	0.515406	0.638816
263.000000	105533.700000	39.434100	942.000000	0.493341	0.615882
264.000000	105933.997500	39.434100	943.000000	0.395482	0.420695
265.000000	106334.400000	39.434100	944.000000	0.462931	0.564797
266.000000	106734.697500	39.434100	945.000000	0.443755	0.511047
267.000000	107135.000000	39.434100	946.000000	0.427840	0.500559
268.000000	107535.297500	39.434100	947.000000	0.418035	0.523499
269.000000	107935.600000	39.434100	948.000000	0.420666	0.522742
270.000000	108335.897500	39.434100	949.000000	0.409632	0.506327
271.000000	108736.300000	39.434100	950.000000	0.394117	0.502051
272.000000	109136.597500	39.434100	951.000000	0.377456	0.445379
273.000000	109536.900000	39.434100	952.000000	0.344581	0.370191
274.000000	109937.197500	39.434100	953.000000	0.371078	0.436129
275.000000	110337.500000	39.434100	954.000000	0.359423	0.437973
276.000000	110737.897500	39.434100	955.000000	0.352672	0.440891
277.000000	111138.200000	39.434100	956.000000	0.339989	0.410685
278.000000	111538.497500	39.434100	957.000000	0.349749	0.374876
279.000000	111938.800000	39.434100	958.000000	0.345559	0.426319
280.000000	112339.097500	39.434100	959.000000	0.330062	0.429576
281.000000	112739.400000	39.434100	960.000000	0.331250	0.380937
282.000000	113139.797500	39.434100	961.000000	0.315050	0.327745
283.000000	113540.100000	39.434100	962.000000	0.336450	0.381504
284.000000	113940.397500	39.434100	963.000000	0.329243	0.406287
285.000000	114340.700000	39.434100	964.000000	0.325659	0.381961
286.000000	114740.997500	39.434100	965.000000	0.323574	0.360843
287.000000	115141.300000	39.434100	966.000000	0.300499	0.301448
288.000000	115541.697500	39.434100	967.000000	0.335452	0.391297
289.000000	115942.000000	39.434100	968.000000	0.328510	0.398953
