# Supplementary material for: Photoacoustic imaging to localize indeterminate pulmonary nodules: A preclinical study
Source: PLoS One. 2020 Apr 21;15(4):e0231488. doi: 10.1371/journal.pone.0231488 (PMC7173852; doi:10.1371/journal.pone.0231488)
Supplement: S1 Data set — (ZIP) [file pone.0231488.s005.zip › data set/mouse3_spectro 48hrs.csv]

FUJIFILM VisualSonics Measurement Export
Institution
Report Date	7/16/2018
Version Information
Company Name	Model	SW Version	SW Build	Report Version
FUJIFILM VisualSonics, Inc.	Vevo LAZR	2.2.0	12089	8
Study	1
Study Name	icg agar lung
Owner User Name	Guest
Granting Institution
Study Date	5/16/2018
Study Time	12:42:11 AM
Study Notes
Series Name	20180523
Acquired By	Guest
Series Date	5/23/2018
Series Time	5:48:27 AM
Animal ID
Sex
Series Notes
Application	General Imaging
Measurement Package	Abdominal Package
Color
Strain
Source
Weight
Type
Date of birth
Temperature
Heart rate
Anesthetic Type
Anesthetic On
Anesthetic Off
Protocol ID
Protocol Name
Injectable
Injection Site
Injection Amount
Measurement File	VSI_GenericPackage.sxml
Measurement Version	0
Measurement Description	Generic Package
Measurement	Mode	Parameter	Units	Value
PA Region 10	PA-Mode (Spectro)	Area	mm2	7.332261
PA Region 10	PA-Mode (Spectro)	PA Average		0.942359
PA Region 10	PA-Mode (Spectro)	PA Average Threshold		2.223114
Graphs
Name	Description
PA Region	PARegion
PA Region 10
Frame Number	Relative Time (ms)	Area	Wavelength (nm)	PA Average	PA Average Threshold
1.000000	0.000000	7.332261	680.000000	0.747458	1.356591
2.000000	850.700000	7.332261	681.000000	0.727296	1.373755
3.000000	1301.000000	7.332261	682.000000	0.800834	1.580467
4.000000	1751.400000	7.332261	683.000000	0.769554	1.379069
5.000000	2201.702500	7.332261	684.000000	0.747729	1.453559
6.000000	2652.095000	7.332261	685.000000	0.732430	1.456188
7.000000	3052.400000	7.332261	686.000000	0.848382	1.663583
8.000000	3452.695000	7.332261	687.000000	0.799326	1.487877
9.000000	3853.100000	7.332261	688.000000	0.756621	1.592207
10.000000	4253.395000	7.332261	689.000000	0.763542	1.564940
11.000000	4653.697500	7.332261	690.000000	0.768256	1.622610
12.000000	5053.995000	7.332261	691.000000	0.974023	2.141785
13.000000	5454.300000	7.332261	692.000000	0.803264	1.659901
14.000000	5854.595000	7.332261	693.000000	0.774150	1.633033
15.000000	6254.997500	7.332261	694.000000	0.783362	1.684941
16.000000	6655.345000	7.332261	695.000000	0.843826	1.824779
17.000000	7055.600000	7.332261	696.000000	0.808205	1.635711
18.000000	7455.897500	7.332261	697.000000	0.813770	1.733926
19.000000	7856.200000	7.332261	698.000000	0.814212	1.778627
20.000000	8256.527500	7.332261	699.000000	0.818681	1.762683
21.000000	8656.897500	7.332261	700.000000	1.049609	1.757102
22.000000	9057.202500	7.332261	701.000000	0.837470	1.814610
23.000000	9457.500000	7.332261	702.000000	0.871320	1.878654
24.000000	9857.802500	7.332261	703.000000	0.857823	1.900588
25.000000	10258.100000	7.332261	704.000000	1.137409	2.194167
26.000000	10658.502500	7.332261	705.000000	0.891916	1.890777
27.000000	11058.800000	7.332261	706.000000	0.888414	1.924828
28.000000	11459.102500	7.332261	707.000000	0.890393	2.001243
29.000000	11859.400000	7.332261	708.000000	0.905893	1.947729
30.000000	12259.702500	7.332261	709.000000	0.939567	2.030424
31.000000	12660.000000	7.332261	710.000000	0.932463	1.986671
32.000000	13060.402500	7.332261	711.000000	0.919038	2.125100
33.000000	13460.700000	7.332261	712.000000	0.942403	2.037371
34.000000	13861.000000	7.332261	713.000000	1.110557	1.968840
35.000000	14261.297500	7.332261	714.000000	0.935296	1.979980
36.000000	14661.600000	7.332261	715.000000	0.946245	2.202105
37.000000	15061.997500	7.332261	716.000000	0.995757	2.202982
38.000000	15462.295000	7.332261	717.000000	1.172913	2.881991
39.000000	15862.597500	7.332261	718.000000	0.982381	2.056188
40.000000	16262.895000	7.332261	719.000000	0.986503	2.229046
41.000000	16663.200000	7.332261	720.000000	0.990133	2.246641
42.000000	17063.495000	7.332261	721.000000	1.005252	2.287506
43.000000	17463.897500	7.332261	722.000000	1.024384	2.315357
44.000000	17864.195000	7.332261	723.000000	1.042413	2.390553
45.000000	18264.497500	7.332261	724.000000	1.014908	2.316763
46.000000	18664.795000	7.332261	725.000000	1.033418	2.331675
47.000000	19065.097500	7.332261	726.000000	1.227192	3.159963
48.000000	19465.495000	7.332261	727.000000	1.035493	2.309915
49.000000	19865.800000	7.332261	728.000000	1.033883	2.472223
50.000000	20266.095000	7.332261	729.000000	1.060752	2.413495
51.000000	20666.397500	7.332261	730.000000	1.466071	3.117326
52.000000	21066.695000	7.332261	731.000000	1.173080	2.628033
53.000000	21467.097500	7.332261	732.000000	1.097998	2.591912
54.000000	21867.395000	7.332261	733.000000	1.093380	2.493394
55.000000	22267.697500	7.332261	734.000000	1.105201	2.574156
56.000000	22667.995000	7.332261	735.000000	1.326570	2.768994
57.000000	23068.297500	7.332261	736.000000	1.191011	2.788294
58.000000	23468.595000	7.332261	737.000000	1.239623	2.840615
59.000000	23868.997500	7.332261	738.000000	1.176327	2.788316
60.000000	24269.295000	7.332261	739.000000	1.763588	4.596144
61.000000	24669.597500	7.332261	740.000000	1.255761	2.738146
62.000000	25069.895000	7.332261	741.000000	1.260053	2.893229
63.000000	25470.197500	7.332261	742.000000	1.264095	2.884038
64.000000	25870.495000	7.332261	743.000000	1.289927	2.813021
65.000000	26270.897500	7.332261	744.000000	1.309125	2.814606
66.000000	26671.195000	7.332261	745.000000	1.281219	2.991783
67.000000	27071.497500	7.332261	746.000000	1.238025	2.873427
68.000000	27471.795000	7.332261	747.000000	1.264972	2.961683
69.000000	27872.097500	7.332261	748.000000	1.529307	4.011611
70.000000	28272.495000	7.332261	749.000000	1.322759	2.897492
71.000000	28672.802500	7.332261	750.000000	1.317681	2.986852
72.000000	29073.095000	7.332261	751.000000	1.290553	3.050165
73.000000	29473.405000	7.332261	752.000000	1.318104	2.982539
74.000000	29873.695000	7.332261	753.000000	1.733644	3.690441
75.000000	30274.005000	7.332261	754.000000	1.378082	2.961268
76.000000	30674.395000	7.332261	755.000000	1.331295	3.110069
77.000000	31074.705000	7.332261	756.000000	1.367445	3.047308
78.000000	31474.995000	7.332261	757.000000	1.631746	4.513375
79.000000	31875.302500	7.332261	758.000000	1.412571	3.157320
80.000000	32275.595000	7.332261	759.000000	1.387665	3.221321
81.000000	32675.902500	7.332261	760.000000	1.376049	2.988852
82.000000	33076.295000	7.332261	761.000000	1.360188	3.136810
83.000000	33476.602500	7.332261	762.000000	1.590137	3.321934
84.000000	33876.895000	7.332261	763.000000	1.411788	3.215172
85.000000	34277.202500	7.332261	764.000000	1.439497	3.223525
86.000000	34677.492500	7.332261	765.000000	1.413394	3.247516
87.000000	35077.900000	7.332261	766.000000	1.689417	4.072236
88.000000	35478.195000	7.332261	767.000000	1.441037	3.306584
89.000000	35878.497500	7.332261	768.000000	1.437899	3.246536
90.000000	36278.792500	7.332261	769.000000	1.403273	3.202302
91.000000	36679.097500	7.332261	770.000000	1.997059	6.019330
92.000000	37079.395000	7.332261	771.000000	1.466828	3.069185
93.000000	37479.797500	7.332261	772.000000	1.496047	3.354488
94.000000	37880.095000	7.332261	773.000000	1.422613	3.258115
95.000000	38280.400000	7.332261	774.000000	1.841031	4.262545
96.000000	38680.692500	7.332261	775.000000	1.498121	3.161776
97.000000	39080.997500	7.332261	776.000000	1.499747	3.351236
98.000000	39481.395000	7.332261	777.000000	1.413075	3.279986
99.000000	39881.697500	7.332261	778.000000	1.426494	3.210966
100.000000	40281.995000	7.332261	779.000000	1.793591	5.881883
101.000000	40682.312500	7.332261	780.000000	1.507359	3.254641
102.000000	41082.592500	7.332261	781.000000	1.457365	3.393951
103.000000	41482.897500	7.332261	782.000000	1.510952	3.314784
104.000000	41883.297500	7.332261	783.000000	1.464375	3.365108
105.000000	42283.597500	7.332261	784.000000	1.800397	4.544633
106.000000	42683.892500	7.332261	785.000000	1.522696	3.458762
107.000000	43084.200000	7.332261	786.000000	1.439695	3.135148
108.000000	43484.495000	7.332261	787.000000	1.454284	3.314439
109.000000	43884.797500	7.332261	788.000000	1.773810	5.182062
110.000000	44285.197500	7.332261	789.000000	1.551319	3.313871
111.000000	44685.497500	7.332261	790.000000	1.516816	3.196935
112.000000	45085.792500	7.332261	791.000000	1.513243	3.463101
113.000000	45486.100000	7.332261	792.000000	1.518580	3.303757
114.000000	45886.392500	7.332261	793.000000	2.069535	4.823663
115.000000	46286.797500	7.332261	794.000000	1.513963	3.256869
116.000000	46687.097500	7.332261	795.000000	1.484380	3.401008
117.000000	47087.397500	7.332261	796.000000	1.516673	3.326234
118.000000	47487.697500	7.332261	797.000000	1.966370	6.409657
119.000000	47887.997500	7.332261	798.000000	1.604833	3.539480
120.000000	48288.297500	7.332261	799.000000	1.570418	3.593813
121.000000	48688.697500	7.332261	800.000000	1.555828	3.414080
122.000000	49089.002500	7.332261	801.000000	1.499450	3.449860
123.000000	49489.300000	7.332261	802.000000	2.072596	4.795025
124.000000	49889.602500	7.332261	803.000000	1.576858	3.544646
125.000000	50289.897500	7.332261	804.000000	1.484223	3.302438
126.000000	50690.300000	7.332261	805.000000	1.459515	3.368000
127.000000	51090.597500	7.332261	806.000000	2.155130	4.691117
128.000000	51490.905000	7.332261	807.000000	1.657253	3.470627
129.000000	51891.197500	7.332261	808.000000	1.580678	3.429940
130.000000	52291.502500	7.332261	809.000000	1.555367	3.576975
131.000000	52691.797500	7.332261	810.000000	1.562086	3.480091
132.000000	53092.200000	7.332261	811.000000	2.233948	5.996654
133.000000	53492.497500	7.332261	812.000000	1.628079	3.608407
134.000000	53892.802500	7.332261	813.000000	1.620062	3.655215
135.000000	54293.097500	7.332261	814.000000	1.653678	3.724510
136.000000	54693.402500	7.332261	815.000000	1.713091	3.295882
137.000000	55093.797500	7.332261	816.000000	1.698367	3.786034
138.000000	55494.095000	7.332261	817.000000	1.621192	3.704642
139.000000	55894.397500	7.332261	818.000000	1.689354	3.788393
140.000000	56294.695000	7.332261	819.000000	1.689167	3.867716
141.000000	56694.997500	7.332261	820.000000	2.041701	7.050365
142.000000	57095.295000	7.332261	821.000000	1.753007	3.801691
143.000000	57495.697500	7.332261	822.000000	1.703265	3.908485
144.000000	57895.995000	7.332261	823.000000	1.774539	4.017408
145.000000	58296.297500	7.332261	824.000000	1.667935	3.800232
146.000000	58696.695000	7.332261	825.000000	1.843999	4.280933
147.000000	59097.067500	7.332261	826.000000	1.763574	4.120275
148.000000	59497.197500	7.332261	827.000000	1.761827	3.956805
149.000000	59897.600000	7.332261	828.000000	1.761658	4.118952
150.000000	60297.900000	7.332261	829.000000	1.945988	6.169755
151.000000	60698.200000	7.332261	830.000000	1.806766	4.108405
152.000000	61098.500000	7.332261	831.000000	1.783567	4.016723
153.000000	61498.800000	7.332261	832.000000	1.782441	4.164585
154.000000	61899.200000	7.332261	833.000000	1.799024	4.096146
155.000000	62299.500000	7.332261	834.000000	2.201037	7.759814
156.000000	62699.800000	7.332261	835.000000	1.909571	4.356985
157.000000	63100.100000	7.332261	836.000000	1.840282	4.244072
158.000000	63500.400000	7.332261	837.000000	1.905475	4.309945
159.000000	63900.700000	7.332261	838.000000	1.861563	4.317259
160.000000	64301.100000	7.332261	839.000000	2.072663	4.948996
161.000000	64701.402500	7.332261	840.000000	1.931338	4.492567
162.000000	65101.700000	7.332261	841.000000	1.883765	4.270592
163.000000	65501.997500	7.332261	842.000000	1.956639	4.493839
164.000000	65902.297500	7.332261	843.000000	2.641003	5.929036
165.000000	66302.600000	7.332261	844.000000	2.004282	4.469799
166.000000	66702.995000	7.332261	845.000000	1.894035	4.394962
167.000000	67103.345000	7.332261	846.000000	1.955176	4.422590
168.000000	67503.595000	7.332261	847.000000	1.942235	4.502549
169.000000	67903.900000	7.332261	848.000000	2.670818	9.243457
170.000000	68304.195000	7.332261	849.000000	2.011690	4.704359
171.000000	68704.602500	7.332261	850.000000	2.063921	4.723263
172.000000	69104.895000	7.332261	851.000000	2.009221	4.611788
173.000000	69505.202500	7.332261	852.000000	2.044802	4.579758
174.000000	69905.495000	7.332261	853.000000	2.364370	5.289768
175.000000	70305.802500	7.332261	854.000000	2.108621	4.732375
176.000000	70706.095000	7.332261	855.000000	2.096891	4.826702
177.000000	71106.502500	7.332261	856.000000	2.128165	4.797966
178.000000	71506.795000	7.332261	857.000000	2.796211	6.287454
179.000000	71907.102500	7.332261	858.000000	2.264736	5.098810
180.000000	72307.395000	7.332261	859.000000	2.204664	5.116267
181.000000	72707.702500	7.332261	860.000000	2.163912	4.864963
182.000000	73107.995000	7.332261	861.000000	2.223390	5.026004
183.000000	73508.402500	7.332261	862.000000	2.853403	7.595099
184.000000	73908.695000	7.332261	863.000000	2.312871	5.011236
185.000000	74309.002500	7.332261	864.000000	2.254762	4.962602
186.000000	74709.295000	7.332261	865.000000	2.421536	5.463017
187.000000	75109.600000	7.332261	866.000000	2.894647	5.422973
188.000000	75509.995000	7.332261	867.000000	2.443934	5.337639
189.000000	75910.297500	7.332261	868.000000	2.512865	5.481229
190.000000	76310.595000	7.332261	869.000000	2.518490	5.579243
191.000000	76710.897500	7.332261	870.000000	2.583217	5.734992
192.000000	77111.195000	7.332261	871.000000	3.851945	11.461537
193.000000	77511.497500	7.332261	872.000000	2.654412	5.486541
194.000000	77911.895000	7.332261	873.000000	2.587127	5.690304
195.000000	78312.197500	7.332261	874.000000	2.485166	5.590851
196.000000	78712.495000	7.332261	875.000000	2.602333	5.673735
197.000000	79112.800000	7.332261	876.000000	3.568787	17.633621
198.000000	79513.095000	7.332261	877.000000	2.610831	5.529282
199.000000	79913.397500	7.332261	878.000000	2.538353	5.692658
200.000000	80313.795000	7.332261	879.000000	2.616267	5.576890
201.000000	80714.097500	7.332261	880.000000	2.600773	5.777100
202.000000	81114.395000	7.332261	881.000000	3.560791	9.311173
203.000000	81514.697500	7.332261	882.000000	2.617071	5.767703
204.000000	81914.995000	7.332261	883.000000	2.652835	5.644426
205.000000	82315.297500	7.332261	884.000000	2.601224	5.709267
206.000000	82715.695000	7.332261	885.000000	2.591287	5.506481
207.000000	83115.997500	7.332261	886.000000	3.204097	7.317664
208.000000	83516.295000	7.332261	887.000000	2.661883	5.677843
209.000000	83916.597500	7.332261	888.000000	2.660095	5.806063
210.000000	84316.895000	7.332261	889.000000	2.685766	5.657593
211.000000	84717.497500	7.332261	890.000000	3.476693	15.321051
212.000000	85117.795000	7.332261	891.000000	2.699531	5.738240
213.000000	85517.897500	7.332261	892.000000	2.628068	5.653214
214.000000	85918.195000	7.332261	893.000000	2.652171	5.801822
215.000000	86318.597500	7.332261	894.000000	2.681522	5.792327
216.000000	86718.792500	7.332261	895.000000	3.198662	8.835684
217.000000	87119.197500	7.332261	896.000000	2.586213	5.448673
218.000000	87519.497500	7.332261	897.000000	2.494845	5.545146
219.000000	87919.797500	7.332261	898.000000	2.560266	5.435622
220.000000	88320.097500	7.332261	899.000000	3.294347	8.968278
221.000000	88720.397500	7.332261	900.000000	2.550442	5.535606
222.000000	89120.800000	7.332261	901.000000	2.394144	5.268288
223.000000	89521.100000	7.332261	902.000000	2.483676	5.339430
224.000000	89921.402500	7.332261	903.000000	2.344314	5.166832
225.000000	90321.697500	7.332261	904.000000	3.091931	7.880523
226.000000	90722.000000	7.332261	905.000000	2.274785	5.153158
227.000000	91122.297500	7.332261	906.000000	2.231966	4.804289
228.000000	91522.702500	7.332261	907.000000	2.193943	4.870450
229.000000	91922.997500	7.332261	908.000000	2.978816	10.804477
230.000000	92323.302500	7.332261	909.000000	2.163943	4.638909
231.000000	92723.597500	7.332261	910.000000	2.046409	4.583677
232.000000	93123.902500	7.332261	911.000000	1.996316	4.482800
233.000000	93524.197500	7.332261	912.000000	1.887289	4.282442
234.000000	93924.602500	7.332261	913.000000	2.481452	6.594794
235.000000	94324.897500	7.332261	914.000000	1.817674	4.133735
236.000000	94725.202500	7.332261	915.000000	1.689539	3.804120
237.000000	95125.497500	7.332261	916.000000	1.601173	3.779813
238.000000	95525.800000	7.332261	917.000000	1.579436	3.602030
239.000000	95926.197500	7.332261	918.000000	1.674525	3.930701
240.000000	96326.495000	7.332261	919.000000	1.482219	3.420445
241.000000	96726.797500	7.332261	920.000000	1.361994	3.212378
242.000000	97127.095000	7.332261	921.000000	1.350908	3.140382
243.000000	97527.397500	7.332261	922.000000	1.655399	3.458280
244.000000	97927.695000	7.332261	923.000000	1.219545	2.878100
245.000000	98328.097500	7.332261	924.000000	1.167036	2.754024
246.000000	98728.395000	7.332261	925.000000	1.086036	2.562195
247.000000	99128.697500	7.332261	926.000000	1.063796	2.440364
248.000000	99528.995000	7.332261	927.000000	1.060197	2.354871
249.000000	99929.297500	7.332261	928.000000	0.942359	2.223114
250.000000	100329.695000	7.332261	929.000000	0.906265	2.164776
251.000000	100729.997500	7.332261	930.000000	0.888316	2.052445
252.000000	101130.295000	7.332261	931.000000	1.113754	2.724905
253.000000	101530.597500	7.332261	932.000000	0.819538	1.734646
254.000000	101930.895000	7.332261	933.000000	0.765959	1.718701
255.000000	102331.197500	7.332261	934.000000	0.709027	1.645613
256.000000	102731.595000	7.332261	935.000000	0.668942	1.495370
257.000000	103131.897500	7.332261	936.000000	0.745609	1.386730
258.000000	103532.195000	7.332261	937.000000	0.617783	1.356497
259.000000	103932.497500	7.332261	938.000000	0.578645	1.199457
260.000000	104332.795000	7.332261	939.000000	0.531631	1.032849
261.000000	104733.097500	7.332261	940.000000	0.684734	1.604947
262.000000	105133.495000	7.332261	941.000000	0.522255	1.014074
263.000000	105533.797500	7.332261	942.000000	0.476015	0.887349
264.000000	105934.095000	7.332261	943.000000	0.442569	0.792650
265.000000	106334.397500	7.332261	944.000000	0.426697	0.716191
266.000000	106734.695000	7.332261	945.000000	0.468611	0.629712
267.000000	107135.097500	7.332261	946.000000	0.400589	0.569023
268.000000	107535.395000	7.332261	947.000000	0.386644	0.583066
269.000000	107935.697500	7.332261	948.000000	0.365082	0.509060
270.000000	108335.995000	7.332261	949.000000	0.344075	0.428400
271.000000	108736.297500	7.332261	950.000000	0.351387	0.407442
272.000000	109136.595000	7.332261	951.000000	0.321698	0.400309
273.000000	109537.002500	7.332261	952.000000	0.310997	0.370203
274.000000	109937.295000	7.332261	953.000000	0.310083	0.328845
275.000000	110337.602500	7.332261	954.000000	0.314695	0.315751
276.000000	110737.895000	7.332261	955.000000	0.310200	0.334832
277.000000	111138.202500	7.332261	956.000000	0.287168	0.294422
278.000000	111538.595000	7.332261	957.000000	0.288118	0.293194
279.000000	111938.902500	7.332261	958.000000	0.279703	0.282275
280.000000	112339.195000	7.332261	959.000000	0.292360	0.321421
281.000000	112739.502500	7.332261	960.000000	0.277311	0.278474
282.000000	113139.795000	7.332261	961.000000	0.269539	0.270283
283.000000	113540.102500	7.332261	962.000000	0.261981	0.262737
284.000000	113940.495000	7.332261	963.000000	0.267348	0.267720
285.000000	114340.802500	7.332261	964.000000	0.278621	0.278908
286.000000	114741.095000	7.332261	965.000000	0.270656	0.270656
287.000000	115141.405000	7.332261	966.000000	0.266755	0.266755
288.000000	115541.692500	7.332261	967.000000	0.259194	0.260159
289.000000	115942.097500	7.332261	968.000000	0.272905	0.273031
