# Supplementary material for: Photoacoustic imaging to localize indeterminate pulmonary nodules: A preclinical study
Source: PLoS One. 2020 Apr 21;15(4):e0231488. doi: 10.1371/journal.pone.0231488 (PMC7173852; doi:10.1371/journal.pone.0231488)
Supplement: S1 Data set — (ZIP) [file pone.0231488.s005.zip › data set/PA intensity and depth.csv]

Depth_mm	PA intensity
4	20.41
7	8.39
11	2.162
17	1.191
21	0.571
